# Supplementary material for: Chinmo is a novel regulator of differential Hippo signaling response within a single developing organ
Source: bioRxiv. 2025 May 6:2025.05.02.651944. Preprint. [Version 2] doi: 10.1101/2025.05.02.651944 (PMC12247949; doi:10.1101/2025.05.02.651944)
Supplement: Supplement 4 [file media-5.csv]

PC1	PC2	PC3	FLYBASE	SYMBOL	GENENAME	FLYBASECG
-0.055887812	0.005626196	-0.029699126	FBgn0000114	bru1	bruno 1	CG31762
-0.055644034	0.001077998	-0.03154732	FBgn0283442	vas	vasa	CG46283
-0.055510363	0.006926872	-0.025986239	FBgn0263974	qin	qin	CG43726
-0.053658468	0.013289762	-0.0266341	FBgn0003028	ovo	ovo	CG6824
-0.053392925	6.07923E-05	-0.016907025	FBgn0024177	zpg	zero population growth	CG10125
-0.0512702	-0.001088096	-0.023392175	FBgn0038191	CG9925	uncharacterized protein	CG9925
-0.050142227	0.003355748	-0.025305721	FBgn0000146	aub	aubergine	CG6137
-0.049672167	0.005314894	-0.028173185	FBgn0002962	nos	nanos	CG5637
-0.049623071	0.001191814	-0.022694496	FBgn0261987	Pxt	Peroxinectin-like	CG7660
-0.049008797	-0.003121707	-0.022786898	FBgn0004649	yl	yolkless	CG1372
-0.048456466	-0.000515079	-0.027992041	FBgn0004882	orb	oo18 RNA-binding protein	CG10868
-0.047526871	0.002386764	-0.019463177	FBgn0003023	otu	ovarian tumor	CG12743
-0.046525126	0.005311296	-0.024629708	FBgn0052088	sunn	sisters unbound	CG32088
-0.046203079	0.00532154	-0.018789247	FBgn0028408	Drep2	DNA fragmentation factor-related protein 2	CG1975
-0.045701013	0.009821194	-0.01848435	FBgn0013810	Dhc36C	Dynein heavy chain at 36C	CG5526
-0.04522425	0.010598081	-0.020842148	FBgn0039640	CG14516	uncharacterized protein	CG14516
-0.044401742	0.016835963	-0.03003304	FBgn0250816	AGO3	Argonaute 3	CG40300
-0.044218858	0.009991492	-0.015657415	FBgn0005390	fs(1)M3	female sterile (1) M3	CG4790
-0.043854915	0.001874209	-0.019149038	FBgn0003009	ord	orientation disruptor	CG3134
-0.04291932	0.007366511	-0.021141552	FBgn0034187	CG6967	uncharacterized protein	CG6967
-0.04179754	0.000156233	-0.019054944	FBgn0004581	bgcn	benign gonial cell neoplasm	CG30170
-0.041114086	0.004372122	-0.015570729	FBgn0034098	krimp	krimper	CG15707
-0.041052295	0.009080684	-0.022294017	FBgn0085384	CG34355	uncharacterized protein	CG34355
-0.040648618	0.007616338	-0.01619674	FBgn0004650	fs(1)N	female sterile (1) Nasrat	CG11411
-0.040397016	0.008772744	-0.016085258	FBgn0052814	CG32814	uncharacterized protein	CG32814
-0.040131962	-0.002025724	-0.019163749	FBgn0033921	tej	tejas	CG8589
-0.040040893	0.008026732	-0.023200411	FBgn0283440	solo	sisters on the loose	CG46282
-0.039921577	0.00262613	-0.000890994	FBgn0032375	CG14932	uncharacterized protein	CG14932
-0.039899994	0.007968957	-0.009945967	FBgn0003187	qua	quail	CG6433
-0.039477696	0.008308218	-0.017888514	FBgn0033374	Boot	Bootlegger	CG13741
-0.039443033	0.001239126	-0.019937388	FBgn0267967	corolla	corolla	CG8316
-0.039373877	0.00089453	-0.015052124	FBgn0038252	BigH1	Histone H1 variant BigH1	CG3509
-0.039150388	0.008843297	-0.016862933	FBgn0042178	Apl	Apollo	CG32165
-0.03894181	0.008359585	-0.016637422	FBgn0004400	rhi	rhino	CG10683
-0.03847136	0.004634048	-0.012904237	FBgn0028862	dao	down and out	CG15267
-0.038309339	0.017149835	-0.011111073	FBgn0265575	yin	yin	CG44402
-0.038206895	0.005923391	-0.02610051	FBgn0027494	RpS10a	Ribosomal protein S10a	CG12275
-0.037756471	0.007081525	-0.014829747	FBgn0035086	CG12851	uncharacterized protein	CG12851
-0.037080811	0.002220589	-0.024573583	FBgn0035955	CG5194	uncharacterized protein	CG5194
-0.036815271	-0.00308642	-0.010350378	FBgn0038612	cona	corona	CG7676
-0.036766957	0.004577224	-0.020341318	FBgn0259145	CG42260	uncharacterized protein	CG42260
-0.036764343	0.007558904	-0.015401288	FBgn0038012	CG10013	uncharacterized protein	CG10013
-0.036608413	0.003633763	-0.006693563	FBgn0002926	ndl	nudel	CG10129
-0.036479222	-0.001107905	-0.002919547	FBgn0035727	CG10063	uncharacterized protein	CG10063
-0.036344527	0.0047046	-0.019916522	FBgn0029728	CG2861	uncharacterized protein	CG2861
-0.036044131	0.020596191	-0.006652677	FBgn0020248	stet	stem cell tumor	CG33166
-0.035825739	0.01017478	-0.014340624	FBgn0003733	tor	torso	CG1389
-0.035823975	0.004125481	-0.023665784	FBgn0039688	Kul	Kuzbanian-like	CG1964
-0.035568014	0.000239842	-0.012049879	FBgn0010097	gammaTub37C	gamma-Tubulin at 37C	CG17566
-0.035512029	0.011077448	-0.005999541	FBgn0039972	Marf1	Meiosis regulator and mRNA stability factor 1	CG17018
-0.035491591	0.007436832	-0.013655491	FBgn0039343	CG5111	uncharacterized protein	CG5111
-0.035480729	-0.000318659	-0.006231796	FBgn0013813	Dhc98D	Dynein heavy chain at 89D	CG1842
-0.035399286	0.007396444	-0.017356463	FBgn0028525	c(2)M	crossover suppressor on 2 of Manheim	CG4249
-0.035368484	0.000313043	-0.009157265	FBgn0038190	CG9926	uncharacterized protein	CG9926
-0.035225922	0.032940362	0.005251127	FBgn0027528	goe	gone early	CG9634
-0.035222413	0.002280667	-0.011331982	FBgn0039651	Cyt-c1L	Cytochrome c1-like	CG14508
-0.035004689	0.005673155	-0.013339706	FBgn0265089	eIF4E3	eukaryotic translation initiation factor 4E3	CG8023
-0.034952866	-0.007369696	-0.028367994	FBgn0053196	dpy	dumpy	CG33196
-0.034774591	-0.003036425	-0.015849202	FBgn0001120	gnu	giant nuclei	CG5272
-0.034711407	0.007730789	-0.02093418	FBgn0000246	c(3)G	crossover suppressor on 3 of Gowen	CG17604
-0.034683549	0.001983082	-0.01294701	FBgn0030508	CG15760	uncharacterized protein	CG15760
-0.034420346	0.001819624	-0.010105895	FBgn0030600	hiw	highwire	CG32592
-0.034395182	-0.001150097	-0.011898433	FBgn0010317	CycJ	Cyclin J	CG10308
-0.033498876	0.015102994	-0.009079699	FBgn0028491	CG2930	uncharacterized protein	CG2930
-0.0333138	0.009553522	-0.003099992	FBgn0259823	CG42404	uncharacterized protein	CG42404
-0.033267944	-0.000182907	-0.004728232	FBgn0263456	nwk	nervous wreck	CG43479
-0.032955713	0.001273081	-0.008883698	FBgn0032797	Hasp	Hig-anchoring scaffold protein	CG10186
-0.03279125	0.007514805	-0.016863283	FBgn0259927	CG42450	uncharacterized protein	CG42450
-0.03266804	0.027808992	0.007650159	FBgn0004795	retn	retained	CG5403
-0.032587028	0.001908589	-0.019880747	FBgn0003655	swa	swallow	CG3429
-0.032483554	0.013905031	-0.017185113	FBgn0263111	cac	cacophony	CG43368
-0.032443459	-0.003327269	-0.005622807	FBgn0031296	CG4415	uncharacterized protein	CG4415
-0.032398446	0.003582886	-0.001175287	FBgn0035608	blanks	blanks	CG10630
-0.032250195	0.000566818	-0.010503374	FBgn0031636	CG12194	uncharacterized protein	CG12194
-0.032027993	0.005725969	-0.018301206	FBgn0000615	exu	exuperantia	CG8994
-0.031937763	0.002848992	-0.018182042	FBgn0004053	zen	zerknullt	CG1046
-0.031645244	-0.006124254	-0.020712283	FBgn0029939	CG9650	uncharacterized protein	CG9650
-0.031618657	0.006735848	-0.012404526	FBgn0015519	nAChRalpha3	nicotinic Acetylcholine Receptor alpha3	CG2302
-0.03120587	0.02299594	-0.002200557	FBgn0031275	GABA-B-R3	metabotropic GABA-B receptor subtype 3	CG3022
-0.031052942	-0.006868953	-0.011918372	FBgn0027521	CG3679	uncharacterized protein	CG3679
-0.031042169	0.006034947	-0.015038241	FBgn0000166	bcd	bicoid	CG1034
-0.030919063	-0.002766831	0.010173985	FBgn0034838	CG12782	uncharacterized protein	CG12782
-0.030768987	0.00745649	-0.014151423	FBgn0264439	lncRNA:CR43857	long non-coding RNA:CR43857	CR43857
-0.030644453	0.0008461	-0.02067912	FBgn0263378	asRNA:CR43430	antisense RNA:CR43430	CR43430
-0.030572767	0.002390877	-0.004151637	FBgn0051053	nenya	nenya	CG31053
-0.030507171	-0.001361756	-0.000457915	FBgn0024366	CG11409	uncharacterized protein	CG11409
-0.030307034	-0.009031727	0.011111673	FBgn0085382	CG34353	uncharacterized protein	CG34353
-0.030281045	0.003153429	-0.01110066	FBgn0263772	CG43689	uncharacterized protein	CG43689
-0.030125815	0.007439752	-0.005310799	FBgn0029733	CG6927	uncharacterized protein	CG6927
-0.030101106	0.002006788	-0.006955051	FBgn0038045	NANS	N-acetylneuraminic acid synthase	CG5232
-0.029764634	0.01627466	-0.007307222	FBgn0034075	Asph	Aspartyl beta-hydroxylase	CG8421
-0.029758431	0.000691542	0.003162353	FBgn0040507	ACXD	Adenylyl cyclase X D	CG5712
-0.02950981	0.003800599	-0.016474937	FBgn0039585	CG1894	uncharacterized protein	CG1894
-0.029399972	0.007768659	-0.000477618	FBgn0035317	Oseg2	Outer segment 2	CG13809
-0.029211009	0.002997755	-0.018808952	FBgn0261698	SLO2	slowpoke 2	CG42732
-0.028955484	0.003615326	-0.011178732	FBgn0029977	hdm	hold'em	CG15329
-0.028593152	0.007525472	-0.020419846	FBgn0019985	mGluR	metabotropic Glutamate Receptor	CG11144
-0.028257087	0.005815454	-0.002814344	FBgn0035481	CG12605	uncharacterized protein	CG12605
-0.027906832	0.003521223	-0.009530958	FBgn0030041	CG12116	uncharacterized protein	CG12116
-0.027854124	-0.001009829	-0.01137995	FBgn0033785	Sans	Scaffold protein containing ankyrin repeats and SAM domain	CG13320
-0.027739464	-0.003606448	0.009335572	FBgn0031337	CG14346	uncharacterized protein	CG14346
-0.02754451	-0.000136479	0.007160873	FBgn0085245	CG34216	uncharacterized protein	CG34216
-0.027448481	-0.019908326	-0.019737354	FBgn0052625	CG32625	uncharacterized protein	CG32625
-0.027408783	0.008084929	-0.020943905	FBgn0029761	SK	small conductance calcium-activated potassium channel	CG10706
-0.027364334	-0.000452677	0.003032113	FBgn0034839	CG13540	uncharacterized protein	CG13540
-0.027338754	0.000674469	-0.005582408	FBgn0000392	cup	cup	CG11181
-0.027330262	0.008719655	-0.011978969	FBgn0031829	IFT52	Intraflagellar transport 52	CG9595
-0.027311702	-0.001371571	0.009370289	FBgn0047199	CG31517	uncharacterized protein	CG31517
-0.027250479	0.007053776	-0.012283551	FBgn0034837	RpL22-like	Ribosomal protein L22-like	CG9871
-0.027174052	0.00081002	-0.015651944	FBgn0031613	HP6	Heterochromatin protein 6	CG15636
-0.027158759	0.004616257	-0.015633103	FBgn0037915	CG6790	uncharacterized protein	CG6790
-0.02705192	0.004384716	-0.017928768	FBgn0265168	asRNA:CR44237	antisense RNA:CR44237	CR44237
-0.026997009	-0.012581035	-0.002091073	FBgn0025111	Ant2	Adenine nucleotide translocase 2	CG1683
-0.026988341	0.00242488	-0.012844046	FBgn0002306	sas	stranded at second	CG2507
-0.02698585	0.000115869	0.010122209	FBgn0262534	CG43088	uncharacterized protein	CG43088
-0.026972839	0.006606375	-0.010779409	FBgn0052373	CG32373	uncharacterized protein	CG32373
-0.026963248	0.001644616	-0.012097456	FBgn0037759	CG8526	uncharacterized protein	CG8526
-0.026923095	-0.007088876	-0.025494039	FBgn0030613	Rab3-GEF	Rab3 GDP-GTP exchange factor	CG5627
-0.026847711	-0.001471684	-0.004263394	FBgn0039129	RpS19b	Ribosomal protein S19b	CG5338
-0.026526952	0.005768427	-0.016271114	FBgn0036799	CG13380	uncharacterized protein	CG13380
-0.026411178	-0.014378577	-0.006104089	FBgn0029095	aru	arouser	CG4276
-0.026322591	0.018530754	-0.03277087	FBgn0015543	snoRNA:Me28S-A1322	ncRNA	CR32905
-0.026237088	0.000849663	-0.032383243	FBgn0086056	snoRNA:Me18S-A425	ncRNA	CR34685
-0.02619417	0.004634528	-0.014074441	FBgn0035571	CG12493	uncharacterized protein	CG12493
-0.026127596	0.001790545	-0.003699798	FBgn0031157	CG1503	uncharacterized protein	CG1503
-0.025947258	0.003417791	-0.012511548	FBgn0264676	lncRNA:CR43961	long non-coding RNA:CR43961	CR43961
-0.025875106	0.003210503	-0.01325224	FBgn0030551	CG11674	uncharacterized protein	CG11674
-0.025850848	0.003831847	-0.007754198	FBgn0266354	CG45002	uncharacterized protein	CG45002
-0.025841511	0.004631098	-0.015663733	FBgn0051475	CG31475	uncharacterized protein	CG31475
-0.025822776	0.008655428	-0.016301842	FBgn0053017	CG33017	uncharacterized protein	CG33017
-0.025789958	-0.003295636	-0.013706931	FBgn0031677	CG14036	uncharacterized protein	CG14036
-0.025763436	0.003596314	-0.007318868	FBgn0038550	CG17801	uncharacterized protein	CG17801
-0.02570827	0.006923383	0.0003351	FBgn0014931	CG2678	uncharacterized protein	CG2678
-0.025672606	0.007198053	-0.001396054	FBgn0265262	Vha68-1	Vacuolar H[+] ATPase 68kD subunit 1	CG12403
-0.025581449	0.002821229	-0.002288001	FBgn0031446	Trf5	TBP-related factor 5	CG15398
-0.025351619	0.00149585	-0.018681438	FBgn0036793	CG4174	uncharacterized protein	CG4174
-0.025295967	0.003467396	-0.009008102	FBgn0038311	CG14864	uncharacterized protein	CG14864
-0.0252769	-0.002809942	0.010922975	FBgn0033767	CG13148	uncharacterized protein	CG13148
-0.02516411	0.003196029	-0.007733069	FBgn0038204	CG14357	uncharacterized protein	CG14357
-0.025036144	-0.00339259	-0.012186523	FBgn0003527	stil	stand still	CG8592
-0.024995829	0.005899506	-0.010520168	FBgn0034452	Oseg6	Outer segment 6	CG11237
-0.02496248	-0.001111647	-0.004716986	FBgn0016122	Acer	Angiotensin-converting enzyme-related	CG10593
-0.024673069	0.004770244	0.012319177	FBgn0037690	Task7	TWIK-related acid-sensitive K[+] channel 7	CG9361
-0.024650983	0.000258489	-0.012828764	FBgn0038330	CG14868	uncharacterized protein	CG14868
-0.024617106	-0.007630558	-0.007521347	FBgn0010620	CG10939	uncharacterized protein	CG10939
-0.024521049	-0.00546232	-0.011750154	FBgn0010263	Rbp9	RNA-binding protein 9	CG3151
-0.024506375	0.004066346	-0.00627074	FBgn0042179	Ugt305A1	UDP-glycosyltransferase family 305 member A1	CG18869
-0.024421757	-0.019253628	-0.012944234	FBgn0027348	bgm	bubblegum	CG4501
-0.024394437	-0.000382542	0.013554326	FBgn0036206	CG5964	uncharacterized protein	CG5964
-0.024377061	0.000385946	0.009594426	FBgn0052773	lncRNA:CR32773	long non-coding RNA:CR32773	CR32773
-0.024330103	0.007988883	-0.000723325	FBgn0000808	gd	gastrulation-defective	CG1505
-0.024216103	0.004364792	0.018799006	FBgn0262562	CG43102	uncharacterized protein	CG43102
-0.024193887	0.002123719	-0.008264586	FBgn0038431	CG10405	uncharacterized protein	CG10405
-0.02418295	0.020571375	-0.007136389	FBgn0037205	BoYb	Brother of Yb	CG11133
-0.024092578	0.004337218	-0.009247594	FBgn0262598	mtsh	mitoshell	CG7795
-0.024054529	0.006828321	-8.07477E-05	FBgn0287695	NA	NA	NA
-0.024037769	0.011670491	0.005801867	FBgn0034628	Acox57D-p	acyl-Coenzyme A oxidase at 57D proximal	CG9707
-0.024025934	-0.009878386	-0.0133548	FBgn0262473	Tl	Toll	CG5490
-0.023952467	0.005632468	-0.020630215	FBgn0265268	CG18234	uncharacterized protein	CG18234
-0.023932315	0.004870273	-0.00773332	FBgn0259150	OtopLc	Otopetrin-like c	CG42265
-0.023931404	-0.000857327	0.008628871	FBgn0032520	CG10859	uncharacterized protein	CG10859
-0.023902074	0.00166881	-0.002292707	FBgn0040367	CG11382	uncharacterized protein	CG11382
-0.023878636	0.007666301	-0.017753472	FBgn0260812	inaF-D	inaF-D	CG42563
-0.023781954	-0.002652709	0.010141628	FBgn0032374	CG14931	uncharacterized protein	CG14931
-0.023774509	0.008016644	-0.013475613	FBgn0052580	Muc14A	Mucin 14A	CG32580
-0.023734077	-0.003612823	0.014150039	FBgn0038575	CG7208	uncharacterized protein	CG7208
-0.02372507	0.007356019	-0.000907867	FBgn0040351	CG11638	uncharacterized protein	CG11638
-0.023702493	0.00703687	-0.005611321	FBgn0052152	CG32152	uncharacterized protein	CG32152
-0.023679008	0.005079978	-0.006125375	FBgn0053519	Unc-89	Unc-89	CG33519
-0.023671124	0.009047599	-0.009454689	FBgn0011206	bol	boule	CG4760
-0.023401532	0.025364514	0.01384723	FBgn0038277	RpS5b	Ribosomal protein S5b	CG7014
-0.023190658	0.000760953	-0.011126322	FBgn0031622	CG3251	uncharacterized protein	CG3251
-0.023051104	0.003593165	-0.020317364	FBgn0052199	CG32199	uncharacterized protein	CG32199
-0.022902048	-0.002642781	-0.013973797	FBgn0036622	Agpat4	1-Acylglycerol-3-phosphate O-acyltransferase 4	CG4753
-0.022900221	0.000725742	-0.004623893	FBgn0034255	Oxp	Oxpecker	CG18186
-0.022885982	-0.003548584	0.012939199	FBgn0016650	Lgr1	Leucine-rich repeat-containing G protein-coupled receptor 1	CG7665
-0.022878212	0.00071811	0.013702759	FBgn0031053	CG14223	uncharacterized protein	CG14223
-0.022876735	0.002929435	-0.007268983	FBgn0032089	Rcd-1r	Rcd-1 related	CG9573
-0.022790093	0.004326987	-0.006404626	FBgn0037751	topi	matotopetli	CG8484
-0.022582715	0.00531103	-0.006393048	FBgn0287184	FASN3	Fatty acid synthase 3	CG17374
-0.022538916	0.006893107	0.010264767	FBgn0261788	Ank2	Ankyrin 2	CG42734
-0.022363587	0.00224883	-0.010936889	FBgn0037750	Whamy	WHAMM and JMY related	CG12946
-0.022345583	-0.006112551	-0.009042423	FBgn0038452	CG14905	uncharacterized protein	CG14905
-0.022331986	-0.011882783	-0.004901123	FBgn0040602	CG14545	uncharacterized protein	CG14545
-0.022312258	0.004230729	-0.009792722	FBgn0263744	CR43669	pseudo	CR43669
-0.022287254	0.010101353	-0.011830038	FBgn0032647	CG15143	uncharacterized protein	CG15143
-0.022241846	0.006855018	-0.015681261	FBgn0036796	CG18231	uncharacterized protein	CG18231
-0.022201911	0.000933997	0.020838722	FBgn0033799	GLaz	Glial Lazarillo	CG4604
-0.022176756	0.001530597	0.010474347	FBgn0029147	NtR	NtR	CG6698
-0.022138596	-0.004649392	0.009264736	FBgn0014466	Cp7Fc	Chorion protein c at 7F	CG15351
-0.022117114	0.001195902	-0.009406995	FBgn0052677	X11Lbeta	X11Lbeta	CG32677
-0.022078924	0.003497025	-0.012748953	FBgn0004514	Oct-TyrR	Octopamine-Tyramine receptor	CG7485
-0.022045418	-0.005807198	0.019095767	FBgn0029821	CG4020	uncharacterized protein	CG4020
-0.021901322	-0.029282437	-0.015979803	FBgn0263236	SP1029	SP1029	CG11956
-0.021822261	0.001982503	-0.019558806	FBgn0085352	CG34323	uncharacterized protein	CG34323
-0.02163233	-0.002864573	0.004920505	FBgn0000535	eag	ether a go-go	CG10952
-0.021582766	0.003242702	-0.00540831	FBgn0260780	wisp	wispy	CG15737
-0.021535488	0.000698932	0.007387013	FBgn0028622	qsm	quasimodo	CG13432
-0.021533746	-0.004562874	0.014668402	FBgn0003053	peb	pebbled	CG12212
-0.021469641	0.002581095	-0.002735953	FBgn0028563	sut1	sugar transporter 1	CG8714
-0.021456396	0.001271883	-0.013893004	FBgn0052201	CG32201	uncharacterized protein	CG32201
-0.021394277	-0.000422945	0.013198727	FBgn0036698	CG7724	uncharacterized protein	CG7724
-0.021385721	0.002355082	-0.0091286	FBgn0267037	asRNA:CR45481	antisense RNA:CR45481	CR45481
-0.02134921	0.000333525	0.007450099	FBgn0267041	asRNA:CR45485	antisense RNA:CR45485	CR45485
-0.021345296	0.006375392	0.000807306	FBgn0033773	Mos	Mos oncogene	CG8767
-0.021339304	0.004644535	-0.011977478	FBgn0052483	CG32483	uncharacterized protein	CG32483
-0.021199564	0.000145793	0.006522792	FBgn0032660	elfless	elfless	CG15150
-0.0211695	0.00359906	0.00157687	FBgn0037654	CG11983	uncharacterized protein	CG11983
-0.021130318	0.004116775	-0.007591667	FBgn0052365	CG32365	uncharacterized protein	CG32365
-0.021099263	0.007480431	-0.005970142	FBgn0000158	bam	bag of marbles	CG10422
-0.02095862	0.005181288	-0.01161228	FBgn0287603	lncRNA:CR46472	long non-coding RNA:CR46472	CR46472
-0.020923853	-0.000665611	-0.019654071	FBgn0029754	CG15930	uncharacterized protein	CG15930
-0.020914954	0.002725875	-0.003636751	FBgn0032399	CG6785	uncharacterized protein	CG6785
-0.020905136	-0.005748147	0.011661043	FBgn0259196	CG42300	uncharacterized protein	CG42300
-0.020800221	0.015602554	-0.003783409	FBgn0052971	CG32971	uncharacterized protein	CG32971
-0.020798758	-0.009198303	0.01254213	FBgn0037742	Rpt3R	Regulatory particle triple-A ATPase 3-related	CG9475
-0.020749059	-0.005715157	-0.013681634	FBgn0042173	CG18853	uncharacterized protein	CG18853
-0.020696356	0.007263308	-0.00621661	FBgn0052351	S-Lap2	Sperm-Leucylaminopeptidase 2	CG32351
-0.02056251	0.007994411	-0.014751799	FBgn0052656	Muc11A	Mucin 11A	CG32656
-0.020530425	-0.001550451	0.008829239	FBgn0050502	fa2h	fatty acid 2-hydroylase	CG30502
-0.020509764	0.00067632	-0.009157771	FBgn0030373	moon	moonshiner	CG12721
-0.020498205	-0.005966847	0.006938703	FBgn0050267	asRNA:CR30267	antisense RNA:CR30267	CR30267
-0.020493306	-0.001332532	-0.013616111	FBgn0260932	cuff	cutoff	CG13190
-0.020486095	0.000241425	-0.013236008	FBgn0053223	CG33223	uncharacterized protein	CG33223
-0.020474121	0.002106102	-0.003585774	FBgn0010014	CanB	Calcineurin B	CG4209
-0.020460881	0.001823726	-0.026013315	FBgn0040370	CG13375	uncharacterized protein	CG13375
-0.020457891	0.018829978	0.007772815	FBgn0036144	GlcAT-P	Glucuronyltransferase P	CG6207
-0.020293141	0.005538541	0.006827017	FBgn0051072	Lerp	lysosomal enzyme receptor protein	CG31072
-0.020253195	0.004507253	-0.009703106	FBgn0039251	Trf4-2	Topoisomerase related function 4-2	CG17462
-0.020199686	0.002392743	-0.004101752	FBgn0261683	B9d2	B9d2	CG42730
-0.020199686	0.002392743	-0.004101752	FBgn0261697	tctn	tectonic	CG42731
-0.020176775	0.001593139	0.012156098	FBgn0017448	CG2187	uncharacterized protein	CG2187
-0.020130072	-2.4755E-05	-0.006368196	FBgn0002567	Rab32	Rab32	CG8024
-0.020009151	-0.002970837	0.013130721	FBgn0031844	CG13771	uncharacterized protein	CG13771
-0.019939949	-0.007313205	-0.010577691	FBgn0013773	Cyp6a22	Cyp6a22	CG10240
-0.019902687	0.003225774	-0.012996926	FBgn0033112	Spn42Db	Serpin 42Db	CG9454
-0.019869302	-0.005179016	-0.019448134	FBgn0000108	Appl	beta amyloid protein precursor-like	CG7727
-0.019833203	0.00665033	0.001604871	FBgn0026374	Rhp	Rhophilin	CG8497
-0.019824281	0.004300608	-0.003962794	FBgn0003950	unc	uncoordinated	CG1501
-0.019765406	0.015473851	0.00387697	FBgn0266098	rg	rugose	CG44835
-0.019753787	0.0039115	-0.005748974	FBgn0030691	Efhc1.1	EF-hand domain containing 1.1	CG8959
-0.019729509	-0.014566426	0.016670833	FBgn0025390	Mur2B	Mucin related 2B	CG14796
-0.01972191	-0.001882399	0.006751862	FBgn0051015	PH4alphaPV	prolyl-4-hydroxylase-alpha PV	CG31015
-0.019679612	0.000861472	0.00315055	FBgn0036795	CG18233	uncharacterized protein	CG18233
-0.019673708	0.003073589	-0.022023924	FBgn0259140	CG42255	uncharacterized protein	CG42255
-0.019653842	0.006141813	-0.004396114	FBgn0287612	lncRNA:CR46481	long non-coding RNA:CR46481	CR46481
-0.019632311	0.007153099	-0.012519309	FBgn0030011	Gbeta5	Gbeta5	CG10763
-0.019625665	0.007482212	0.006595938	FBgn0052816	CG32816	uncharacterized protein	CG32816
-0.019622206	0.003443288	-0.003346789	FBgn0034117	CG7997	uncharacterized protein	CG7997
-0.019617984	0.003798299	-0.012092595	FBgn0051013	CG31013	uncharacterized protein	CG31013
-0.01961168	-0.002929705	-0.003573409	FBgn0035410	CG14964	uncharacterized protein	CG14964
-0.019567461	-0.002776467	0.011634973	FBgn0030207	CG2887	uncharacterized protein	CG2887
-0.01952504	-0.003921098	-0.006118708	FBgn0035264	Oseg4	Outer segment 4	CG2069
-0.0194787	0.00289507	0.006387385	FBgn0051016	CG31016	uncharacterized protein	CG31016
-0.019452079	0.014936772	-0.007241301	FBgn0264462	lncRNA:CR43870	long non-coding RNA:CR43870	CR43870
-0.019391022	-0.002036615	0.009458672	FBgn0030395	Mks1	Meckel syndrome, type 1	CG15730
-0.019388765	-0.004827338	0.00791377	FBgn0051619	nolo	no long nerve cord	CG31619
-0.019374934	0.016674084	-0.022912478	FBgn0087002	apolpp	apolipophorin	CG11064
-0.019361906	0.003568903	0.01432408	FBgn0031273	CG2839	uncharacterized protein	CG2839
-0.019354333	-0.002414653	0.006221891	FBgn0030721	CG12698	uncharacterized protein	CG12698
-0.019275741	-0.004046073	0.022114382	FBgn0028581	mei-217	mei-217	CG33935
-0.019155301	0.020771837	-0.006687498	FBgn0030421	Agpat1	1-Acylglycerol-3-phosphate O-acyltransferase 1	CG3812
-0.019135003	0.001544263	0.007429485	FBgn0052506	tbc	trabuco	CG32506
-0.01904011	-0.001282393	0.007009489	FBgn0263220	Hk	Hyperkinetic	CG43388
-0.018939742	0.005105474	-0.016481328	FBgn0260753	Pdfr	Pigment-dispersing factor receptor	CG13758
-0.018928642	0.004112877	0.005282656	FBgn0046776	CR14033	pseudo	CR14033
-0.018891871	-0.0123633	0.005167988	FBgn0040823	dpr6	defective proboscis extension response 6	CG14162
-0.018888214	-0.011485595	-0.017995327	FBgn0003475	spir	spire	CG10076
-0.018885642	6.74944E-05	0.004450585	FBgn0267131	lncRNA:CR45571	long non-coding RNA:CR45571	CR45571
-0.018839374	0.001343784	0.01014427	FBgn0039709	Cad99C	Cadherin 99C	CG31009
-0.01880593	-0.003707498	0.006239752	FBgn0263660	lncRNA:CR43651	long non-coding RNA:CR43651	CR43651
-0.018758802	-0.013553466	-0.017979502	FBgn0037130	Syn1	Syntrophin-like 1	CG7152
-0.018751753	0.002845021	-0.015229922	FBgn0052364	tut	tumorous testis	CG32364
-0.018737134	0.003255421	-0.017835094	FBgn0031620	CG11929	uncharacterized protein	CG11929
-0.018732459	-0.003278773	0.011374712	FBgn0039226	Ude	Uracil-DNA degrading factor	CG18410
-0.018595899	-0.005754355	0.01487714	FBgn0031879	uif	uninflatable	CG9138
-0.01859544	0.003429098	-0.012085582	FBgn0031288	CG13949	uncharacterized protein	CG13949
-0.018560303	0.001604509	0.028313806	FBgn0250911	CG42245	uncharacterized protein	CG42245
-0.018528789	0.010173836	-0.019480877	FBgn0051973	Cda5	Chitin deacetylase-like 5	CG31973
-0.018522413	-0.029136368	-0.024023967	FBgn0034390	CG15093	uncharacterized protein	CG15093
-0.018484826	-0.00679223	-0.005873541	FBgn0032428	CG6405	uncharacterized protein	CG6405
-0.018483366	0.035893716	0.027286566	FBgn0034797	nahoda	nahoda	CG12781
-0.018481905	0.009784224	-0.014450965	FBgn0043865	SA-2	Stromalin-2	CG13916
-0.018451407	0.006050237	-0.020056263	FBgn0026438	Eaat2	Excitatory amino acid transporter 2	CG3159
-0.018428523	-0.001492968	-0.001825252	FBgn0034789	PIP5K59B	Phosphatidylinositol 4-phosphate 5-kinase 59B	CG3682
-0.018418763	0.010057567	-0.007730354	FBgn0030813	CG4949	uncharacterized protein	CG4949
-0.018406813	0.013588756	0.000970031	FBgn0264449	CG43867	uncharacterized protein	CG43867
-0.01834889	-0.001665115	0.006503564	FBgn0033865	CG6220	uncharacterized protein	CG6220
-0.018124604	0.004470434	-0.011685155	FBgn0038581	CG14314	uncharacterized protein	CG14314
-0.018104975	-0.007547753	0.013916495	FBgn0283545	vilya	vilya	CG2709
-0.018100713	0.013639746	-0.001375133	FBgn0267488	Mcr	Macroglobulin complement-related	CG7586
-0.018093976	-0.00153889	0.013211802	FBgn0034950	Pask	PAS kinase	CG3105
-0.01807552	0.006544306	0.006005721	FBgn0267665	lncRNA:CR46003	long non-coding RNA:CR46003	CR46003
-0.018054736	-0.0009449	-0.011181782	FBgn0037916	CG5342	uncharacterized protein	CG5342
-0.017834334	0.027072011	0.02148392	FBgn0029830	Grip	Glutamate receptor interacting protein	CG14447
-0.017822312	-0.003259488	-0.00677708	FBgn0040465	Dlip3	Dorsal interacting protein 3	CG12767
-0.017800739	-0.011339876	0.00903232	FBgn0033113	Spn42Dc	Serpin 42Dc	CG9455
-0.017783868	-0.015025149	-0.010573468	FBgn0027570	Nep2	Neprilysin 2	CG9761
-0.017724576	0.002390178	-0.006192887	FBgn0036730	qjt	quijote	CG13732
-0.01769793	0.012282948	-0.010193288	FBgn0035842	CG7504	uncharacterized protein	CG7504
-0.017614626	0.028450562	-0.003582222	FBgn0030174	CG15312	uncharacterized protein	CG15312
-0.017602287	0.006993491	-0.007694305	FBgn0004372	aly	always early	CG2075
-0.01755538	0.010031738	-0.007465951	FBgn0030204	Or9a	Odorant receptor 9a	CG15302
-0.017531546	-0.001382176	0.00984111	FBgn0029993	CG1571	uncharacterized protein	CG1571
-0.017471619	0.016468993	0.000702895	FBgn0260634	eIF4G2	eukaryotic translation initiation factor 4G2	CG10192
-0.017456466	-0.000892225	0.003082007	FBgn0023540	CG3630	uncharacterized protein	CG3630
-0.017422425	0.006164224	-0.008907287	FBgn0031343	CG18131	uncharacterized protein	CG18131
-0.017406342	-0.003134408	0.007199074	FBgn0016974	swaPsi	swallow pseudogene	CR32747
-0.017335224	0.005271499	-0.010444727	FBgn0031849	CG11327	uncharacterized protein	CG11327
-0.01725671	0.003678187	0.009186446	FBgn0037950	HisCl1	Histamine-gated chloride channel subunit 1	CG14723
-0.017217934	-0.002593826	0.007481877	FBgn0259211	grh	grainy head	CG42311
-0.017217627	-0.002100025	-0.010048995	FBgn0260933	rempA	reduced mechanoreceptor potential A	CG11838
-0.017184376	0.005143336	0.005852539	FBgn0259242	CG42340	uncharacterized protein	CG42340
-0.017111059	-0.006281383	0.009214915	FBgn0265457	lncRNA:CR44357	long non-coding RNA:CR44357	CR44357
-0.016984201	-0.003117525	0.010612683	FBgn0267788	lncRNA:CR46119	long non-coding RNA:CR46119	CR46119
-0.016964993	0.00931878	-0.011100484	FBgn0039900	Syt7	Synaptotagmin 7	CG2381
-0.016908437	0.001648165	-0.016329134	FBgn0036809	CG12477	uncharacterized protein	CG12477
-0.016884998	0.030602571	0.010888573	FBgn0261649	tinc	tincar	CG31247
-0.016822637	0.006484644	-0.003324789	FBgn0264678	lncRNA:CR43963	long non-coding RNA:CR43963	CR43963
-0.016799433	-0.002361455	0.010229119	FBgn0003710	tipE	temperature-induced paralytic E	CG1232
-0.016698921	0.011375316	-0.005629657	FBgn0053181	CG33181	uncharacterized protein	CG33181
-0.016686776	-6.41279E-05	0.006921287	FBgn0031034	CG14205	uncharacterized protein	CG14205
-0.016643109	0.002212218	-0.004088027	FBgn0035150	Rev1	Rev1 DNA directed polymerase	CG12189
-0.016531886	-0.005497343	0.008789939	FBgn0034956	CG4324	uncharacterized protein	CG4324
-0.016512137	0.000952755	-0.015028032	FBgn0014465	Cp7Fb	Chorion protein b at 7F	CG15350
-0.016505438	-0.00160278	0.001063272	FBgn0085339	CG34310	uncharacterized protein	CG34310
-0.016493124	0.001502592	-0.004774315	FBgn0003116	pn	prune	CG3461
-0.016475708	0.007915852	-0.004923506	FBgn0005558	ey	eyeless	CG1464
-0.016470952	-0.007896183	-0.003082101	FBgn0034253	CG10936	uncharacterized protein	CG10936
-0.016426947	-0.00031449	0.004576446	FBgn0026255	clumsy	clumsy	CG8681
-0.016425823	-0.002035321	0.005945355	FBgn0000360	Cp38	Chorion protein 38	CG11213
-0.01641287	0.008948467	-0.017493365	FBgn0053978	CG33978	uncharacterized protein	CG33978
-0.016387926	0.001698687	0.00344827	FBgn0032740	CG15172	uncharacterized protein	CG15172
-0.016387844	0.008058311	-0.00180055	FBgn0036935	CG14186	uncharacterized protein	CG14186
-0.01637391	-0.002496925	-0.008442623	FBgn0031451	CG9961	uncharacterized protein	CG9961
-0.016357124	0.009701178	-0.003098626	FBgn0034618	CG9485	uncharacterized protein	CG9485
-0.016326049	0.029324172	0.010226801	FBgn0030847	CG12991	uncharacterized protein	CG12991
-0.016322373	-0.004499774	0.011593443	FBgn0039272	CG11836	uncharacterized protein	CG11836
-0.016283831	-0.003481072	-0.00284996	FBgn0030938	CG15047	uncharacterized protein	CG15047
-0.016281865	0.00121795	0.005093887	FBgn0051262	CG31262	uncharacterized protein	CG31262
-0.01626634	-0.002747796	-0.006383119	FBgn0034106	CG9068	uncharacterized protein	CG9068
-0.016258153	0.002761611	0.004445216	FBgn0031279	CG3544	uncharacterized protein	CG3544
-0.016244828	-0.001309098	0.003598276	FBgn0035797	CG14837	uncharacterized protein	CG14837
-0.016197552	0.002554381	-0.009635533	FBgn0039564	Nep7	Neprilysin 7	CG5527
-0.016182931	0.000552211	0.006212452	FBgn0028852	CG15262	uncharacterized protein	CG15262
-0.016171601	-0.003485069	0.01009918	FBgn0052187	CG32187	uncharacterized protein	CG32187
-0.016156189	-0.004391716	-0.00698821	FBgn0065047	snoRNA:U3:54Ab	ncRNA	CR33628
-0.016156189	-0.004391716	-0.00698821	FBgn0065048	snoRNA:U3:54Aa	ncRNA	CR33921
-0.016155616	0.001286134	-0.006952318	FBgn0036787	CG4306	uncharacterized protein	CG4306
-0.016131595	0.002568623	0.013005802	FBgn0039804	CG15544	uncharacterized protein	CG15544
-0.016113543	0.001178459	-0.01321039	FBgn0265058	asRNA:CR44169	antisense RNA:CR44169	CR44169
-0.016089702	-0.001318258	0.014763253	FBgn0039530	Tusp	tusp	CG5586
-0.016034293	-0.000962446	0.005022802	FBgn0040368	eIF4E7	eukaryotic translation initiation factor 4E7	CG32859
-0.016006684	0.001465505	-0.014403511	FBgn0031621	Elba3	Early boundary activity 3	CG15634
-0.01595628	-0.001050364	-0.005076967	FBgn0019686	lok	loki	CG10895
-0.015909934	0.002311516	-0.008733401	FBgn0000359	Cp36	Chorion protein 36	CG1478
-0.015900519	0.012037239	-0.005598066	FBgn0024989	CG3777	uncharacterized protein	CG3777
-0.015895401	0.005155451	-0.003564702	FBgn0023395	Chd3	Chd3	CG9594
-0.015865463	0.00027902	-0.009419475	FBgn0033960	CG10151	uncharacterized protein	CG10151
-0.015845573	-0.00559675	0.008250625	FBgn0259195	CG42299	uncharacterized protein	CG42299
-0.015830153	0.0246985	0.01526979	FBgn0032078	C1GalTA	Core 1 Galactosyltransferase A	CG9520
-0.015781191	0.000227538	0.008809737	FBgn0030033	CG1387	uncharacterized protein	CG1387
-0.015768373	0.001796076	0.006109927	FBgn0035816	CG13685	uncharacterized protein	CG13685
-0.015761095	-0.007247304	0.010982835	FBgn0259994	OtopLa	Otopetrin-like a	CG42492
-0.015736502	0.005652922	-0.001733443	FBgn0004875	enc	encore	CG10847
-0.015689187	0.006981438	-0.005316474	FBgn0041723	rho-5	rhomboid-5	CG33304
-0.015681204	0.005591425	3.26341E-05	FBgn0263232	Nxf3	Nuclear export factor 3	CG32135
-0.015677568	-0.002378025	0.025396047	FBgn0022359	Sodh-2	Sorbitol dehydrogenase-2	CG4649
-0.015589642	0.003269654	-0.015018341	FBgn0051021	CG31021	uncharacterized protein	CG31021
-0.015555056	0.014943595	-0.003098701	FBgn0038652	CG7720	uncharacterized protein	CG7720
-0.015542497	-0.001554699	-0.013181299	FBgn0036942	CG7328	uncharacterized protein	CG7328
-0.015524252	-0.002064112	0.010698419	FBgn0028572	qtc	quick-to-court	CG14039
-0.015477048	-0.000816611	0.006649418	FBgn0001208	Hn	Henna	CG7399
-0.015452315	0.008086613	-0.00037414	FBgn0023023	CRMP	Collapsin Response Mediator Protein	CG1411
-0.01544557	0.005183502	0.005101891	FBgn0031209	Ir21a	Ionotropic receptor 21a	CG2657
-0.015432872	0.002048775	0.010782307	FBgn0031171	CG1801	uncharacterized protein	CG1801
-0.015430682	-0.000997806	0.003715261	FBgn0029723	Proc-R	Proctolin receptor	CG6986
-0.01538929	0.018935627	0.021974618	FBgn0053547	Rim	Rab3 interacting molecule	CG33547
-0.015378968	0.002061209	0.00822321	FBgn0030455	CG4318	uncharacterized protein	CG4318
-0.015378364	-0.003219934	0.009671939	FBgn0003114	plu	plutonium	CG9183
-0.015343602	-0.00146396	0.00413587	FBgn0037727	Nepl12	Neprilysin-like 12	CG8358
-0.0153011	0.001364883	0.005996815	FBgn0050263	stum	stumble	CG30263
-0.015282784	-0.007451653	0.01203017	FBgn0032452	CG15484	uncharacterized protein	CG15484
-0.015259356	0.000820986	0.006854314	FBgn0035504	Teh4	tipE homolog 4	CG15003
-0.015234892	-0.000753341	0.003512929	FBgn0085462	CG34433	uncharacterized protein	CG34433
-0.015225552	-0.002526409	-0.007855533	FBgn0022382	Pka-R2	Protein kinase, cAMP-dependent, regulatory subunit type 2	CG15862
-0.015222806	-0.008597661	0.007160574	FBgn0050380	CG30380	uncharacterized protein	CG30380
-0.015216362	0.001186949	-0.016272096	FBgn0052436	CG32436	uncharacterized protein	CG32436
-0.015201808	0.01129711	-0.002381476	FBgn0029831	CG5966	uncharacterized protein	CG5966
-0.015159366	0.003744519	-0.005524414	FBgn0031239	CG17075	uncharacterized protein	CG17075
-0.01514685	0.006593935	-0.008441763	FBgn0037807	CG6293	uncharacterized protein	CG6293
-0.01514495	-0.001984758	0.011526188	FBgn0035168	cep290	cep290	CG13889
-0.015142855	0.00849857	-0.017358373	FBgn0005666	bt	bent	CG32019
-0.015108683	0.000980614	0.003625296	FBgn0053221	CR33221	pseudo	CR33221
-0.015107435	0.004024606	0.007642898	FBgn0267693	asRNA:CR46029	antisense RNA:CR46029	CR46029
-0.015086198	0.000127123	-0.001490861	FBgn0002441	l(3)mbt	lethal (3) malignant brain tumor	CG5954
-0.015064178	-0.005959022	0.013313552	FBgn0036956	CG13813	uncharacterized protein	CG13813
-0.015063207	-0.0001253	0.006442594	FBgn0265656	lncRNA:CR44463	long non-coding RNA:CR44463	CR44463
-0.015022161	-6.87951E-05	-0.008201423	FBgn0003218	rdgB	retinal degeneration B	CG11111
-0.014997115	-0.005998223	-0.003251982	FBgn0000927	fs(1)Ya	female sterile (1) Young arrest	CG2707
-0.014996185	0.006711206	0.021801747	FBgn0032249	TBC1D16	TBC1 domain family member 16	CG5337
-0.014995854	0.000204096	0.001716097	FBgn0035627	Sse	Separase	CG10583
-0.014970341	0.010714228	-0.021167688	FBgn0261041	stj	straightjacket	CG12295
-0.014911122	0.005852857	-0.013290396	FBgn0040107	lectin-21Ca	lectin-21Ca	CG2826
-0.014896243	0.00408638	0.011234143	FBgn0037042	CG12984	uncharacterized protein	CG12984
-0.014746339	0.009965755	-0.010014357	FBgn0036687	CG6652	uncharacterized protein	CG6652
-0.014733297	-0.00069588	0.010085348	FBgn0039058	VhaAC39-2	Vacuolar H[+] ATPase AC39 subunit 2	CG4624
-0.014730441	0.02077762	-0.011637758	FBgn0051999	CG31999	uncharacterized protein	CG31999
-0.014727511	0.004911759	-0.011345879	FBgn0263088	lncRNA:CR43356	long non-coding RNA:CR43356	CR43356
-0.014662605	-0.007618426	-0.000765249	FBgn0034951	CG3860	uncharacterized protein	CG3860
-0.014610898	0.002954049	0.005863644	FBgn0027560	Tps1	Trehalose-6-phosphate synthase 1	CG4104
-0.014586888	0.006102481	0.00848955	FBgn0035798	frac	faulty attraction	CG7526
-0.01455728	0.003460204	-0.008075724	FBgn0034403	CG18190	uncharacterized protein	CG18190
-0.014475622	0.015529142	0.000709365	FBgn0030574	sbm	sobremesa	CG9413
-0.014470197	0.003344848	0.009702697	FBgn0045980	niki	nimA-like kinase	CG10951
-0.014434734	-0.000132852	-0.002695892	FBgn0030660	CG8097	uncharacterized protein	CG8097
-0.01443193	-0.000867088	0.003431498	FBgn0267827	lncRNA:CR46148	long non-coding RNA:CR46148	CR46148
-0.014412639	0.015647526	-0.012874219	FBgn0015558	tty	tweety	CG1693
-0.014391682	-0.005680917	0.006538088	FBgn0001311	kkv	krotzkopf verkehrt	CG2666
-0.014382641	0.010334293	0.025046329	FBgn0030396	CG2556	uncharacterized protein	CG2556
-0.014354482	-0.00254619	0.00731431	FBgn0085306	CG34277	uncharacterized protein	CG34277
-0.014307883	-0.00023874	0.003973576	FBgn0013812	Dhc93AB	Dynein heavy chain at 93AB	CG3723
-0.014304504	0.005464409	-0.015248068	FBgn0000055	Adh	Alcohol dehydrogenase	CG3481
-0.014288611	-0.002958764	0.006553766	FBgn0024249	cato	cousin of atonal	CG7760
-0.014273564	-0.004098931	0.010830123	FBgn0038105	yellow-f2	yellow-f2	CG8063
-0.014258085	-0.003597156	0.007428491	FBgn0037902	CG5281	uncharacterized protein	CG5281
-0.014234502	0.000148431	0.007332234	FBgn0003250	Rh4	Rhodopsin 4	CG9668
-0.014125133	-0.000973519	0.005011286	FBgn0032422	atilla	atilla	CG6579
-0.014031346	0.004054039	0.006983066	FBgn0029105	alpha-Catr	alpha-catenin related	CG2987
-0.013992705	0.000167645	0.006389739	FBgn0286980	Iyd	Iodotyrosine deiodinase	CG46438
-0.013991241	-0.001026803	-0.002429453	FBgn0032047	CG13088	uncharacterized protein	CG13088
-0.013959065	0.001917082	-0.008216418	FBgn0035097	CG13405	uncharacterized protein	CG13405
-0.013945744	-0.00171646	0.003318562	FBgn0010395	Itgbn	Integrin betanu subunit	CG1762
-0.013937419	-0.004069319	-0.006417823	FBgn0030520	Pdcd4	Programmed cell death 4	CG10990
-0.013891112	0.009676442	0.015784912	FBgn0035094	CG9380	uncharacterized protein	CG9380
-0.013874876	0.001000514	0.001936414	FBgn0041250	Gr21a	Gustatory receptor 21a	CG13948
-0.013871874	-0.005078472	0.023082668	FBgn0250824	CG33655	uncharacterized protein	CG33655
-0.013861853	0.002618649	-0.006184767	FBgn0035689	CG7376	uncharacterized protein	CG7376
-0.013861321	-0.002526194	0.008335317	FBgn0051809	CG31809	uncharacterized protein	CG31809
-0.013855401	-0.001025558	0.012449471	FBgn0035642	CG18586	uncharacterized protein	CG18586
-0.013854156	0.013122465	0.001002313	FBgn0030994	HP1D3csd	Heterochromatin Protein 1D3 chromoshadow domain	CG14193
-0.013817199	0.00073034	0.003397959	FBgn0051975	CG31975	uncharacterized protein	CG31975
-0.013782584	-0.00140832	0.001004689	FBgn0023416	Ac3	Adenylate cyclase 3	CG1506
-0.013766182	-0.000959074	0.004517927	FBgn0032364	CG4970	uncharacterized protein	CG4970
-0.01376483	0.009331163	-0.009783549	FBgn0026206	mei-P26	meiotic P26	CG12218
-0.013746584	-0.001429355	0.01117741	FBgn0024997	CG2681	uncharacterized protein	CG2681
-0.013705315	0.004538186	0.014672379	FBgn0266699	asRNA:CR45189	antisense RNA:CR45189	CR45189
-0.013696645	-0.009298355	-0.004505412	FBgn0261504	7SLRNA:CR42652	Signal recognition particle 7SL RNA CR42652	CR42652
-0.013690369	-0.003191995	-0.011942612	FBgn0037581	CG7352	uncharacterized protein	CG7352
-0.013687571	0.002174627	0.010070803	FBgn0039124	tbrd-1	testis-specifically expressed bromodomain containing protein-1	CG13597
-0.013670929	0.000122827	0.010539085	FBgn0262599	SmydA-3	SET and MYND domain containing, arthropod-specific, member 3	CG43129
-0.013638453	-0.005791131	0.005874506	FBgn0011761	dhd	deadhead	CG4193
-0.013622307	-0.001872886	0.012735178	FBgn0050296	RIC-3	RIC3 acetylcholine receptor chaperone	CG30296
-0.013598513	0.00669848	0.005992119	FBgn0037364	Rab23	Rab23	CG2108
-0.013583783	0.003111902	0.003090145	FBgn0283501	lncRNA:CR46115	long non-coding RNA:CR46115	CR46115
-0.013532586	-0.004501243	-0.01597156	FBgn0034733	CG4752	uncharacterized protein	CG4752
-0.013515182	0.003773271	-0.015938225	FBgn0262508	CG43078	uncharacterized protein	CG43078
-0.013481005	0.001166219	-0.011282832	FBgn0085461	CG34432	uncharacterized protein	CG34432
-0.013478018	0.00136159	0.009469247	FBgn0261086	Syt14	Synaptotagmin 14	CG9778
-0.013463518	0.011643995	-0.00332964	FBgn0028980	tant	tantalus	CG6586
-0.013412839	0.005180623	-0.010965231	FBgn0016975	stnB	stoned B	CG12473
-0.013412839	0.005180623	-0.010965231	FBgn0016976	stnA	stoned A	CG12500
-0.013385969	0.00194702	-0.009651588	FBgn0265038	asRNA:CR44155	antisense RNA:CR44155	CR44155
-0.013351659	-0.001891657	-0.000636418	FBgn0038042	Scgbeta	Sarcoglycan beta	CG5657
-0.013328892	0.00721295	-0.001930481	FBgn0052568	CG32568	uncharacterized protein	CG32568
-0.013307535	0.001771904	0.013128356	FBgn0036652	CG13032	uncharacterized protein	CG13032
-0.013302921	-0.011432322	0.023154989	FBgn0035532	CG15014	uncharacterized protein	CG15014
-0.013269799	-0.02370846	-0.020442192	FBgn0039644	rdog	red dog mine	CG11897
-0.013264751	0.001196199	0.002944749	FBgn0000274	Pka-C2	Protein kinase, cAMP-dependent, catalytic subunit 2	CG12066
-0.013262371	0.005035448	0.002382652	FBgn0037911	CG10898	uncharacterized protein	CG10898
-0.013250419	0.002219863	0.012575982	FBgn0010431	mtrm	matrimony	CG18543
-0.013247679	0.004301415	-0.006965502	FBgn0267366	mil	milkah	CG5017
-0.0132099	-0.001054625	0.004935486	FBgn0039002	CG17625	uncharacterized protein	CG17625
-0.013207483	-0.001650026	-0.001862043	FBgn0011692	pav	pavarotti	CG1258
-0.0131739	0.002714646	-0.005715969	FBgn0039622	eIF4E6	eukaryotic translation initiation factor 4E6	CG1442
-0.013166175	0.01026924	-0.009099476	FBgn0000337	cn	cinnabar	CG1555
-0.013157379	-0.001600347	0.005220963	FBgn0028561	sut3	sugar transporter 3	CG17976
-0.013143771	0.003003849	-0.003905344	FBgn0026430	Grip84	Gamma-tubulin ring protein 84	CG3917
-0.013143274	-0.002594492	0.005163237	FBgn0034406	Jheh3	Juvenile hormone epoxide hydrolase 3	CG15106
-0.013140466	0.006537067	0.004527202	FBgn0031264	CG11835	uncharacterized protein	CG11835
-0.013136923	0.007552767	0.010670075	FBgn0260943	Rbp6	RNA-binding protein 6	CG32169
-0.013133488	0.00979201	-0.00265549	FBgn0039543	CROT	Carnitine O-octanoyltransferase	CG12428
-0.013125771	0.017634596	0.000198736	FBgn0264895	RapGAP1	Rap GTPase activating protein 1	CG44086
-0.013118085	0.004817144	-0.004795317	FBgn0003227	rec	recombination-defective	CG31293
-0.013065123	0.001323006	-0.008120921	FBgn0001142	Gs1	Glutamine synthetase 1	CG2718
-0.013064596	0.00529063	-0.02431438	FBgn0032144	CG17633	uncharacterized protein	CG17633
-0.013057199	-0.001706616	0.008298661	FBgn0030998	CG14195	uncharacterized protein	CG14195
-0.013047285	-0.007949735	0.003631058	FBgn0263219	Dscam4	Down syndrome cell adhesion molecule 4	CG42330
-0.013028092	0.003147353	-0.000370986	FBgn0052815	CG32815	uncharacterized protein	CG32815
-0.01302151	-0.019960912	-0.026061136	FBgn0010482	l(2)01289	lethal (2) 01289	CG9432
-0.013019297	0.00660382	-0.006839767	FBgn0030833	CG8915	uncharacterized protein	CG8915
-0.0130058	0.002326197	0.005940133	FBgn0024913	Actbeta	Activin-beta	CG11062
-0.013004265	0.000638522	0.006540902	FBgn0024941	RSG7	Regulator of G-protein signaling 7	CG9108
-0.012995325	-0.001159278	-0.002079338	FBgn0028487	f-cup	flyers-cup	CG9611
-0.012989075	0.001986717	0.0052497	FBgn0036906	CG14102	uncharacterized protein	CG14102
-0.012981585	-0.005781527	-0.006921508	FBgn0037000	ZnT77C	Zinc transporter 77C	CG5130
-0.012976214	-0.001790945	0.003262737	FBgn0033793	CG3955	uncharacterized protein	CG3955
-0.012965213	-0.000919868	0.006059777	FBgn0034822	RpL37b	Ribosomal protein L37b	CG9873
-0.012965083	0.003024652	0.009503125	FBgn0037849	CG4596	uncharacterized protein	CG4596
-0.01295457	0.000843837	0.001616913	FBgn0286029	lncRNA:CR46349	long non-coding RNA:CR46349	CR46349
-0.012944835	0.027358362	-0.000324386	FBgn0021800	Reph	Regulator of eph expression	CG3920
-0.01294123	-0.037785625	-0.026967668	FBgn0031170	ABCA	ATP binding cassette subfamily A	CG1718
-0.01290265	-0.00080683	-0.005003508	FBgn0265362	CG44303	uncharacterized protein	CG44303
-0.01287462	0.005939673	-0.000906277	FBgn0036423	CG3919	uncharacterized protein	CG3919
-0.012860759	-0.00092021	0.005221863	FBgn0038167	Lkb1	Lkb1 kinase	CG9374
-0.012860477	0.001691184	-0.001327587	FBgn0086679	p	pink	CG9770
-0.012856148	0.004943802	0.008486217	FBgn0267040	lncRNA:CR45484	long non-coding RNA:CR45484	CR45484
-0.012845542	0.001441802	0.00312463	FBgn0069969	CG40498	uncharacterized protein	CG40498
-0.012844785	0.010353678	-0.00205874	FBgn0033234	MFS12	Major Facilitator Superfamily Transporter 12	CG8791
-0.012832422	0.00332848	0.006959316	FBgn0030576	CG15890	uncharacterized protein	CG15890
-0.012825532	-0.000179347	0.005646229	FBgn0051997	CG31997	uncharacterized protein	CG31997
-0.012803033	-0.00036718	0.009615832	FBgn0031999	CG8419	uncharacterized protein	CG8419
-0.012802367	-0.001823686	0.007221116	FBgn0014464	Cp7Fa	Chorion protein a at 7F	CG33962
-0.012769538	-0.004526048	0.007578746	FBgn0267072	lncRNA:CR45516	long non-coding RNA:CR45516	CR45516
-0.012766067	0.001299688	0.005298554	FBgn0003889	betaTub85D	beta-Tubulin at 85D	CG9359
-0.012752448	0.043515902	0.014938366	FBgn0052354	CG32354	uncharacterized protein	CG32354
-0.012730359	-0.001086585	0.005471462	FBgn0052087	CG32087	uncharacterized protein	CG32087
-0.012720045	0.006242472	0.011941979	FBgn0029137	Patsas	patsas	CG6618
-0.012718876	0.012102491	-0.002458857	FBgn0000273	Pka-C1	Protein kinase, cAMP-dependent, catalytic subunit 1	CG4379
-0.01270191	-0.001586724	0.003776948	FBgn0033412	CG13955	uncharacterized protein	CG13955
-0.012697752	-0.011027127	-0.002988277	FBgn0030501	BthD	BthD selenoprotein	CG11177
-0.012687088	0.008118764	-0.011842294	FBgn0037623	CG9801	uncharacterized protein	CG9801
-0.012632799	0.000312867	-0.010503472	FBgn0265725	CG44532	uncharacterized protein	CG44532
-0.012616659	0.000737748	0.004581568	FBgn0037814	CG6325	uncharacterized protein	CG6325
-0.012603693	-0.010343568	0.009752821	FBgn0086898	dgo	diego	CG12342
-0.012581614	0.001399737	0.009132898	FBgn0035505	Teh2	tipE homolog 2	CG15004
-0.012572381	-0.000172396	-0.004277435	FBgn0031091	Phf7	PHD finger protein 7	CG9576
-0.012537753	-0.002570904	0.016779221	FBgn0034924	CG17658	uncharacterized protein	CG17658
-0.012527251	0.003440921	0.012843227	FBgn0052137	CG32137	uncharacterized protein	CG32137
-0.012515555	0.001445469	-0.010770493	FBgn0037611	CG11755	uncharacterized protein	CG11755
-0.012515034	0.001598001	0.002574934	FBgn0034957	Rsph4a	Radial spoke head protein 4a	CG3121
-0.012513923	0.009294806	-0.001958264	FBgn0002673	twe	twine	CG4965
-0.012513724	0.001300175	-0.00161809	FBgn0033273	Gasz	gasz	CG2183
-0.012501779	-0.00062149	0.006837728	FBgn0036202	CG6024	uncharacterized protein	CG6024
-0.012498806	0.00024474	-0.006582306	FBgn0032907	CG9272	uncharacterized protein	CG9272
-0.012478265	-0.001667694	0.006795703	FBgn0051017	PH4alphaNE3	prolyl-4-hydroxylase-alpha NE3	CG31017
-0.012451588	0.003273223	-0.005636738	FBgn0261356	CG42633	uncharacterized protein	CG42633
-0.012448364	-0.003294564	0.002924062	FBgn0000147	aurA	aurora A	CG3068
-0.01244422	-0.005119941	0.016406474	FBgn0037717	CG8301	uncharacterized protein	CG8301
-0.012402729	0.002900579	0.015156825	FBgn0266710	hog	hog	CG32595
-0.012379766	-0.002257812	0.006881716	FBgn0032645	CG15142	uncharacterized protein	CG15142
-0.01235112	0.002745417	0.008936129	FBgn0031232	CG11617	uncharacterized protein	CG11617
-0.01233411	0.002298497	0.005503174	FBgn0286979	CG46439	uncharacterized protein	CG46439
-0.012325838	0.001441041	0.000538838	FBgn0031610	CG15436	uncharacterized protein	CG15436
-0.012325621	0.002071124	0.003821573	FBgn0031033	CG14219	uncharacterized protein	CG14219
-0.012310387	-0.000848654	0.012215381	FBgn0042207	CG18530	uncharacterized protein	CG18530
-0.012297507	0.004273843	-0.002229808	FBgn0262509	nrm	neuromusculin	CG43079
-0.012294268	0.003224989	0.006418486	FBgn0003499	sr	stripe	CG7847
-0.012265977	-0.002744673	-0.011276354	FBgn0262101	CG42854	uncharacterized protein	CG42854
-0.012249092	-0.00077548	-0.002998194	FBgn0038740	CG4562	uncharacterized protein	CG4562
-0.01224421	-0.001775399	0.010295877	FBgn0030360	CG1806	uncharacterized protein	CG1806
-0.012232379	-0.002714487	-0.015392298	FBgn0038243	CG8066	uncharacterized protein	CG8066
-0.012201627	0.009491484	-0.007680003	FBgn0029895	CG14441	uncharacterized protein	CG14441
-0.012197924	0.000792335	0.008076477	FBgn0003916	snRNA:U1:21D	small nuclear RNA U1 at 21D	CR31656
-0.012197924	0.000792335	0.008076477	FBgn0004185	snRNA:U1:95Ca	small nuclear RNA U1 at 95C a	CR31341
-0.012197924	0.000792335	0.008076477	FBgn0004186	snRNA:U1:95Cb	small nuclear RNA U1 at 95C b	CR32866
-0.012196411	0.001719346	-0.005963118	FBgn0035484	CG11594	uncharacterized protein	CG11594
-0.012175907	-0.005088786	-0.000409809	FBgn0029801	CG15771	uncharacterized protein	CG15771
-0.012164892	0.001225049	0.002888538	FBgn0031032	CG14204	uncharacterized protein	CG14204
-0.012162329	-0.003024876	-0.015664034	FBgn0263659	lncRNA:CR43650	long non-coding RNA:CR43650	CR43650
-0.012137069	0.001851515	0.007196571	FBgn0259110	mmd	mind-meld	CG42252
-0.012119471	0.015950367	-0.015410312	FBgn0039896	yellow-h	yellow-h	CG1629
-0.012084866	0.004575734	0.006384413	FBgn0036765	CG7408	uncharacterized protein	CG7408
-0.012062052	0.002417003	-0.00129632	FBgn0052783	Gem4c	Gemin 4c	CG32783
-0.012035562	0.002849124	0.008497087	FBgn0033657	Sln	Silnoon	CG8271
-0.012035264	0.001430856	0.005740579	FBgn0051974	CG31974	uncharacterized protein	CG31974
-0.012032464	0.010270073	-0.002539701	FBgn0033373	CG8080	uncharacterized protein	CG8080
-0.012016811	0.009407178	9.312E-05	FBgn0266347	nAChRalpha4	nicotinic Acetylcholine Receptor alpha4	CG12414
-0.011985676	0.005856046	0.011318222	FBgn0031869	CG18304	uncharacterized protein	CG18304
-0.011968432	-0.002026522	0.007866878	FBgn0265418	lncRNA:CR44330	long non-coding RNA:CR44330	CR44330
-0.011961837	0.000517561	0.003125369	FBgn0000038	nAChRbeta1	nicotinic Acetylcholine Receptor beta1	CG11348
-0.011960568	0.000404396	-0.006550863	FBgn0038435	Gyc89Da	Guanylyl cyclase at 89Da	CG14885
-0.011944416	0.006483536	-0.000360393	FBgn0033079	Fmo-2	Flavin-containing monooxygenase 2	CG3174
-0.011873754	0.002081502	0.012330544	FBgn0266744	lncRNA:CR45217	long non-coding RNA:CR45217	CR45217
-0.011829444	0.020824419	0.000137449	FBgn0264574	Glut1	Glucose transporter 1	CG43946
-0.011823395	0.002155694	0.000694571	FBgn0050389	CG30389	uncharacterized protein	CG30389
-0.011806796	0.002265439	0.003637046	FBgn0267279	asRNA:CR45715	antisense RNA:CR45715	CR45715
-0.011790651	0.006973176	-0.012230819	FBgn0035103	Vdup1	Vitamin D[[3]] up-regulated protein 1	CG7047
-0.011788624	0.007559657	-0.019995356	FBgn0030667	CG15599	uncharacterized protein	CG15599
-0.011782691	-0.000547234	0.006045066	FBgn0036368	CG10738	uncharacterized protein	CG10738
-0.011767008	0.00069433	0.008380892	FBgn0031182	Cyp6t1	Cyp6t1	CG1644
-0.01175252	0.009971351	-0.005601165	FBgn0061196	CG15468	uncharacterized protein	CG15468
-0.011746167	0.012780079	0.005204606	FBgn0030607	dob	doppelganger von brummer	CG5560
-0.011744194	0.001265479	0.004768761	FBgn0052557	Mco4	Multicopper oxidase 4	CG32557
-0.011737749	0.006006518	0.008222246	FBgn0262685	CG43155	uncharacterized protein	CG43155
-0.011726753	0.002595098	0.007311189	FBgn0003353	sei	seizure	CG3182
-0.011723166	0.014563853	-0.007639034	FBgn0030706	Lrp4	LDL receptor related protein 4	CG8909
-0.011713	0.001019863	0.009195526	FBgn0263001	CR43309	pseudo	CR43309
-0.011700019	-0.002440347	0.00595786	FBgn0029589	CG14810	uncharacterized protein	CG14810
-0.0116931	0.005902274	-0.020349949	FBgn0085789	CR41506	pseudo	CR41506
-0.011692638	0.004354846	0.008979506	FBgn0036196	CG11658	uncharacterized protein	CG11658
-0.011679091	0.005876386	0.015562281	FBgn0038047	CG5245	uncharacterized protein	CG5245
-0.011672921	0.00748471	-0.003020661	FBgn0030997	CG7990	uncharacterized protein	CG7990
-0.01166486	0.005367139	-0.002597438	FBgn0031194	CG17598	uncharacterized protein	CG17598
-0.011657406	0.000581323	0.01045373	FBgn0052547	CG32547	uncharacterized protein	CG32547
-0.011654958	0.005026212	-0.003909865	FBgn0031602	CG15431	uncharacterized protein	CG15431
-0.011628996	0.0072674	-0.01256719	FBgn0042146	CG18823	uncharacterized protein	CG18823
-0.011627555	0.003056346	0.007965452	FBgn0032055	Sgp	Sgroppino	CG13091
-0.011616497	-0.000250666	0.009432057	FBgn0036670	CG13029	uncharacterized protein	CG13029
-0.011606404	0.005181257	-0.01590188	FBgn0029703	CG12692	uncharacterized protein	CG12692
-0.011583219	-0.001058507	0.006730163	FBgn0025837	CG17636	uncharacterized protein	CG17636
-0.011577332	0.005115336	-0.008115623	FBgn0029708	CG3556	uncharacterized protein	CG3556
-0.011543208	-0.000759485	-0.013748526	FBgn0038470	CG18213	uncharacterized protein	CG18213
-0.01153012	-0.001120321	0.008107864	FBgn0037896	ninaG	ninaG	CG6728
-0.011526025	0.004382318	-0.009691381	FBgn0034998	CG13577	uncharacterized protein	CG13577
-0.01152363	-0.002188249	0.003267652	FBgn0050091	CG30091	uncharacterized protein	CG30091
-0.011482433	0.007617283	-0.004675747	FBgn0085413	CG34384	uncharacterized protein	CG34384
-0.011444626	-0.002238432	0.011151466	FBgn0061356	CG18003	uncharacterized protein	CG18003
-0.011430154	0.010118444	0.004668319	FBgn0003044	Pcl	Polycomblike	CG5109
-0.01142442	-0.001515786	-0.004974826	FBgn0267977	mh	maternal haploid	CG9203
-0.011417908	-0.005517839	0.014133111	FBgn0029958	Pdp	Pyruvate dehydrogenase phosphatase	CG12151
-0.011411076	0.012387197	0.005013195	FBgn0023094	cyc	cycle	CG8727
-0.011399909	-0.005661823	-0.005438333	FBgn0032800	CG10137	uncharacterized protein	CG10137
-0.011396483	0.001115322	0.000633338	FBgn0039796	CG12069	uncharacterized protein	CG12069
-0.011380212	0.000605085	0.009389617	FBgn0052570	TwdlY	TweedleY	CG32570
-0.011375611	0.000284687	0.009262915	FBgn0038429	CG14882	uncharacterized protein	CG14882
-0.011363503	0.003406029	-0.001927104	FBgn0032815	CG10462	uncharacterized protein	CG10462
-0.011351252	0.01315718	0.002012718	FBgn0036428	Gbs-70E	Glycogen binding subunit 70E	CG9238
-0.011341905	0.005774474	0.007878424	FBgn0034095	CG15701	uncharacterized protein	CG15701
-0.011337376	-0.010475606	0.013747979	FBgn0031261	nAChRbeta3	nicotinic Acetylcholine Receptor beta3	CG11822
-0.011318904	0.004627842	-0.007150967	FBgn0031419	CG15390	uncharacterized protein	CG15390
-0.011314995	0.001593067	-0.000657004	FBgn0030725	CG8958	uncharacterized protein	CG8958
-0.011314651	0.008821431	-0.013088614	FBgn0259111	Ndae1	Na[+]-driven anion exchanger 1	CG42253
-0.01131059	-0.002882734	0.009665293	FBgn0050424	CG30424	uncharacterized protein	CG30424
-0.011309262	0.003853364	0.009681569	FBgn0259791	bora	aurora borealis	CG6897
-0.011302699	0.002417836	-0.009783429	FBgn0040363	CG11384	uncharacterized protein	CG11384
-0.011289894	-0.007792289	0.002207979	FBgn0033174	CG11125	uncharacterized protein	CG11125
-0.011266987	-0.001894134	-0.002905778	FBgn0260817	gkt	glaikit	CG8825
-0.01126415	0.002974754	0.00475643	FBgn0267987	lncRNA:CR46254	long non-coding RNA:CR46254	CR46254
-0.011263465	0.008931777	-0.046733817	FBgn0002564	Lsp1gamma	Larval serum protein 1 gamma	CG6821
-0.011260726	-2.95866E-05	0.011633077	FBgn0262636	dati	datilografo	CG2052
-0.011258512	-0.000323326	0.004816117	FBgn0039449	CG6425	uncharacterized protein	CG6425
-0.011240661	0.00447222	-0.003554011	FBgn0003510	Sry-alpha	Serendipity alpha	CG17957
-0.011238553	0.001980252	0.001448736	FBgn0033233	Kdm4A	Lysine (K)-specific demethylase 4A	CG15835
-0.011234433	-0.001072216	-0.00506895	FBgn0250850	rig	rigor mortis	CG30149
-0.011222037	-0.000537168	-0.008223858	FBgn0028879	CG15270	uncharacterized protein	CG15270
-0.011220609	-0.005473808	0.016065436	FBgn0029750	CG3323	uncharacterized protein	CG3323
-0.011208185	-0.019619301	-0.009287774	FBgn0016034	mael	maelstrom	CG11254
-0.011201625	0.000522035	0.006276787	FBgn0285879	disco-r	disco-related	CG32577
-0.011200567	0.009267563	-0.006849143	FBgn0000182	BicC	Bicaudal C	CG4824
-0.011192789	-0.006741013	0.010237018	FBgn0023495	Lip3	Lip3	CG8823
-0.011184936	-0.002923017	0.004053118	FBgn0036620	CG4842	uncharacterized protein	CG4842
-0.011175853	-0.000888501	0.004663737	FBgn0267936	lncRNA:CR46216	long non-coding RNA:CR46216	CR46216
-0.011174912	0.002048943	0.008107741	FBgn0029716	CG3546	uncharacterized protein	CG3546
-0.011167773	-0.003811884	0.006789553	FBgn0026175	SkpC	SKP1-related C	CG11941
-0.011157253	0.001609277	0.002302025	FBgn0051010	CG31010	uncharacterized protein	CG31010
-0.011148985	-0.005358879	0.008412313	FBgn0263584	asRNA:CR43609	antisense RNA:CR43609	CR43609
-0.011138049	0.005923015	-0.003107372	FBgn0266101	CG44838	uncharacterized protein	CG44838
-0.011131226	0.001969543	0.004664343	FBgn0051116	ClC-a	Chloride channel-a	CG31116
-0.011130165	0.001219142	0.004051931	FBgn0032447	PICK1	Protein interacting with C kinase 1	CG6167
-0.011127112	-0.001452325	-0.010437463	FBgn0263022	CG43317	uncharacterized protein	CG43317
-0.011114526	0.001709343	-0.003234437	FBgn0034540	Lrt	Leucine-rich tendon-specific protein	CG11136
-0.011095318	-0.001116882	0.005131528	FBgn0263235	Phae2	Phaedra 2	CG16997
-0.011075391	0.003346225	-0.000981336	FBgn0015544	spag	spaghetti	CG13570
-0.011072384	0.000184228	-0.005631866	FBgn0037031	CG11456	uncharacterized protein	CG11456
-0.011065541	-0.002531101	0.00700684	FBgn0263234	Phae1	Phaedra 1	CG16996
-0.011054704	0.005367438	0.008957705	FBgn0039297	CG11852	uncharacterized protein	CG11852
-0.01104798	0.000499512	0.008593325	FBgn0025642	CG32812	uncharacterized protein	CG32812
-0.01104735	0.002672423	0.0059701	FBgn0266909	lncRNA:CR45369	long non-coding RNA:CR45369	CR45369
-0.011044117	0.001019402	-0.004523356	FBgn0263600	DNApol-delta	DNA polymerase delta	CG5949
-0.011039899	0.004633347	0.001939567	FBgn0003292	rt	rotated abdomen	CG6097
-0.011023431	0.006178811	-0.007270573	FBgn0052569	TwdlZ	TweedleZ	CG32569
-0.011015655	8.60031E-05	-0.01020622	FBgn0013995	Calx	Na/Ca-exchange protein	CG5685
-0.010993383	0.007343035	-0.005706327	FBgn0260658	CG42541	uncharacterized protein	CG42541
-0.010988338	0.00688821	-0.009315726	FBgn0051897	CG31897	uncharacterized protein	CG31897
-0.010981163	0.007799645	-0.001951958	FBgn0266211	CR44906	pseudo	CR44906
-0.010974004	0.007637848	-0.011510312	FBgn0031716	CG14015	uncharacterized protein	CG14015
-0.010973577	0.007631243	-0.007907208	FBgn0040524	CG11052	uncharacterized protein	CG11052
-0.010968812	0.010356368	-0.009000246	FBgn0263617	lncRNA:CR43626	long non-coding RNA:CR43626	CR43626
-0.010962729	0.003867214	0.007825806	FBgn0023489	Pph13	PvuII-PstI homology 13	CG2819
-0.010955165	-0.001478413	0.003481595	FBgn0034974	CG16786	uncharacterized protein	CG16786
-0.010952999	0.016395407	-0.007292221	FBgn0052423	shep	alan shepard	CG32423
-0.010946468	0.001231365	0.010078558	FBgn0036294	CG10654	uncharacterized protein	CG10654
-0.010941697	0.006715389	-0.008684289	FBgn0014340	mof	males absent on the first	CG3025
-0.010937701	0.007853237	0.000881779	FBgn0265102	Oseg1	Outer segment 1	CG7161
-0.010928145	-0.015290141	-0.012360489	FBgn0031449	CG31689	uncharacterized protein	CG31689
-0.01091707	-0.001224849	0.005178927	FBgn0035218	CG9173	uncharacterized protein	CG9173
-0.010895048	-0.001420538	-0.010527943	FBgn0040377	Vha36-3	Vacuolar H[+] ATPase 36kD subunit 3	CG8310
-0.010879276	0.00153637	0.00812014	FBgn0039795	Spn100A	Serpin 100A	CG1342
-0.010871261	-0.007259179	0.003362387	FBgn0266570	NO66	Nucleolar protein 66	CG2982
-0.010870942	-0.003130309	0.009555442	FBgn0002917	na	narrow abdomen	CG1517
-0.010866075	0.001817462	0.003458904	FBgn0031294	IA-2	IA-2 protein tyrosine phosphatase	CG31795
-0.010863167	0.001709824	0.005766557	FBgn0039189	CG18528	uncharacterized protein	CG18528
-0.010856941	0.001126023	-0.000318675	FBgn0026428	HDAC6	Histone deacetylase 6	CG6170
-0.010848486	-0.001702181	-0.004784591	FBgn0037614	TMEM216	Transmembrane protein 216	CG8116
-0.010842713	0.001801712	0.006431371	FBgn0033757	muskelin	muskelin	CG8811
-0.010840579	-0.002355362	0.001860781	FBgn0259676	DNApol-alpha60	DNA polymerase alpha 60kD subunit	CG5553
-0.010831271	0.008029721	-0.005489108	FBgn0266111	ana3	anastral spindle 3	CG13162
-0.010826536	0.012681319	-0.011387792	FBgn0029979	mahe	maheshvara	CG10777
-0.010793437	-0.001236431	-0.00780171	FBgn0266277	asRNA:CR44962	antisense RNA:CR44962	CR44962
-0.010783854	-0.001184831	0.00798898	FBgn0260454	CG17139	uncharacterized protein	CG17139
-0.01078152	0.001998671	-0.008651744	FBgn0038436	Gyc89Db	Guanylyl cyclase at 89Db	CG14886
-0.010779719	0.003159549	-0.012014536	FBgn0287209	Gfat1	Glutamine:fructose-6-phosphate aminotransferase 1	CG12449
-0.010771967	-0.000349893	0.006137713	FBgn0033069	eIF3f2	eukaryotic translation initiation factor 3 subunit f2	CG8335
-0.010767322	0.006921435	0.010121309	FBgn0033623	CG13202	uncharacterized protein	CG13202
-0.010765342	0.003072041	-0.001500849	FBgn0037282	CG14657	uncharacterized protein	CG14657
-0.010747839	-0.003070215	0.0101028	FBgn0260453	CG17140	uncharacterized protein	CG17140
-0.010743268	-0.000810551	0.005664376	FBgn0035857	CG8006	uncharacterized protein	CG8006
-0.010739747	0.002013746	0.002271857	FBgn0038629	CG14304	uncharacterized protein	CG14304
-0.010739555	-0.016984839	-0.006804449	FBgn0266258	lncRNA:CR44953	long non-coding RNA:CR44953	CR44953
-0.010722823	0.005031795	0.015203049	FBgn0023541	Cyp4d14	Cyp4d14	CG3540
-0.010713644	0.000111808	0.003410934	FBgn0039769	CG15534	uncharacterized protein	CG15534
-0.010706571	0.001180623	0.009421209	FBgn0031116	CG1695	uncharacterized protein	CG1695
-0.010694418	0.00215814	-0.005884629	FBgn0038547	CG17803	uncharacterized protein	CG17803
-0.010693912	0.009242342	-0.001506751	FBgn0263391	hts	hu li tai shao	CG43443
-0.010691606	0.001469485	0.004304018	FBgn0040333	brv3	brivido-3	CG13762
-0.010691345	0.00873132	-0.003647393	FBgn0032668	CG17681	uncharacterized protein	CG17681
-0.010686883	-0.000216602	-0.016404371	FBgn0003254	rib	ribbon	CG7230
-0.010666782	-0.006649232	0.011677959	FBgn0001259	in	inturned	CG16993
-0.010665614	0.004790149	-0.003459101	FBgn0040207	kat80	katanin 80	CG13956
-0.01064916	0.009173524	-0.012197244	FBgn0039290	CG13654	uncharacterized protein	CG13654
-0.010642541	0.002920646	0.005050963	FBgn0039069	CG6763	uncharacterized protein	CG6763
-0.010642199	0.004584127	0.012062791	FBgn0033405	CG13954	uncharacterized protein	CG13954
-0.010629915	-0.00045801	0.003824876	FBgn0086908	egg	eggless	CG12196
-0.010613013	0.000692063	0.006646428	FBgn0265753	lncRNA:CR44560	long non-coding RNA:CR44560	CR44560
-0.010610302	0.006928935	-0.008072316	FBgn0051612	CG31612	uncharacterized protein	CG31612
-0.010609918	0.006571354	-0.001186992	FBgn0259113	DNApol-alpha180	DNA polymerase alpha 180kD subunit	CG6349
-0.010595861	0.001305527	0.004951573	FBgn0265830	lncRNA:CR44619	long non-coding RNA:CR44619	CR44619
-0.010591349	-0.013236122	-0.009489649	FBgn0031169	CG1494	uncharacterized protein	CG1494
-0.010579724	0.004653523	0.002286462	FBgn0037106	CG11307	uncharacterized protein	CG11307
-0.010576502	0.00570871	0.019307332	FBgn0000057	adp	adipose	CG5124
-0.01057351	0.002153068	0.011082761	FBgn0032669	CG15155	uncharacterized protein	CG15155
-0.010569141	0.003419089	-0.011907904	FBgn0034279	CG18635	uncharacterized protein	CG18635
-0.010562658	-0.00299767	0.005498178	FBgn0052445	CG32445	uncharacterized protein	CG32445
-0.010556933	-0.002172799	0.003629748	FBgn0039180	CG5715	uncharacterized protein	CG5715
-0.010553507	0.003008678	-0.000751674	FBgn0030230	Rph	Rabphilin	CG11556
-0.010529339	-0.003071859	0.001769921	FBgn0034989	CG3356	uncharacterized protein	CG3356
-0.010519194	0.000532466	0.007469804	FBgn0017561	Ork1	Open rectifier K[+] channel 1	CG1615
-0.010497335	0.011815779	-0.004960359	FBgn0036291	CG10681	uncharacterized protein	CG10681
-0.010492065	0.006624737	-0.012396437	FBgn0030815	CG8945	uncharacterized protein	CG8945
-0.010491856	0.00090664	-0.003115758	FBgn0035167	Gr61a	Gustatory receptor 61a	CG13888
-0.010484337	-0.001207504	0.004466646	FBgn0031031	CG14218	uncharacterized protein	CG14218
-0.010482222	-0.020267973	-0.006346987	FBgn0038972	CG7054	uncharacterized protein	CG7054
-0.010481179	-0.011367356	0.008548123	FBgn0035907	GstO1	Glutathione S transferase O1	CG6662
-0.010476341	0.000904112	0.002215942	FBgn0034569	dgt3	dim gamma-tubulin 3	CG3221
-0.010475807	-0.014927328	-0.00949371	FBgn0026718	Agpat2	1-Acylglycerol-3-phosphate O-acyltransferase 2	CG17608
-0.010467619	0.000998013	0.015486253	FBgn0267084	asRNA:CR45528	antisense RNA:CR45528	CR45528
-0.010464154	-0.002038275	0.010237633	FBgn0040345	CG3708	uncharacterized protein	CG3708
-0.010450814	0.004898684	0.00379421	FBgn0260789	mxc	multi sex combs	CG12124
-0.010445403	0.006814063	-0.003415588	FBgn0261285	Ppcs	Phosphopantothenoylcysteine synthetase	CG5629
-0.010440803	0.003309415	0.013734038	FBgn0038205	Kif19A	Kinesin family member 19A	CG9913
-0.010436962	0.006262614	-0.008510681	FBgn0035090	CG2736	uncharacterized protein	CG2736
-0.010422191	-0.006889677	0.005422778	FBgn0004406	tam	tamas	CG8987
-0.010409994	0.008712275	-0.004780549	FBgn0038827	Fancd2	Fancd2	CG17269
-0.01040952	0.006646902	-0.002613553	FBgn0266459	CG45084	uncharacterized protein	CG45084
-0.010404767	-0.000624538	0.019271671	FBgn0030066	Uros1	Uroporphyrinogen III synthase 1	CG1885
-0.010404598	0.015952341	0.016822013	FBgn0031970	CG7227	uncharacterized protein	CG7227
-0.010399865	-0.00403248	0.005130682	FBgn0015721	ktub	king tubby	CG9398
-0.010384192	-0.001296961	0.008206109	FBgn0051792	CG31792	uncharacterized protein	CG31792
-0.010377416	-0.021261112	0.000376702	FBgn0034606	ASPP	Ankyrin-repeat, SH3-domain, and Proline-rich-region containing Protein	CG18375
-0.010371447	0.000845297	0.005759091	FBgn0265576	CG44403	uncharacterized protein	CG44403
-0.010365999	0.004338513	-0.00361162	FBgn0001206	Hmr	Hybrid male rescue	CG1619
-0.010358089	0.002374231	0.002557803	FBgn0013717	not	non-stop	CG4166
-0.010357243	0.000793522	0.006595241	FBgn0267726	CG46059	uncharacterized protein	CG46059
-0.010352291	0.003974163	-0.004934381	FBgn0263829	CG34334	uncharacterized protein	CG34334
-0.010347432	-0.001659519	-0.002184183	FBgn0038549	CG17802	uncharacterized protein	CG17802
-0.010338942	-0.004152656	0.016499928	FBgn0069354	Porin2	Porin2	CG17137
-0.010335197	0.001245423	0.008141297	FBgn0038412	Zip89B	Zinc/iron regulated transporter-related protein 89B	CG6898
-0.010333976	0.001915813	0.009162123	FBgn0052574	Twdlalpha	Tweedlealpha	CG32574
-0.010329947	-0.004260813	0.007221171	FBgn0030943	Nup35	Nucleoporin 35kDa	CG6540
-0.010324132	0.001312402	0.004905796	FBgn0266129	lov	jim lovell	CG16778
-0.010321008	0.007267588	-0.011146894	FBgn0028899	CG31817	uncharacterized protein	CG31817
-0.010320749	0.004724298	0.002095176	FBgn0002905	DNApol-theta	DNA polymerase theta	CG6019
-0.010292168	-0.000482358	0.005098345	FBgn0026411	Lim1	LIM homeobox 1	CG11354
-0.010288103	0.012563903	0.032864956	FBgn0022981	rpk	ripped pocket	CG1058
-0.01028455	0.00480877	0.00606228	FBgn0011244	Hsp60B	Heat shock protein 60B	CG2830
-0.010274843	0.001139674	0.006904883	FBgn0085344	CG34315	uncharacterized protein	CG34315
-0.010218308	-0.001270005	0.004566262	FBgn0036391	CG17364	uncharacterized protein	CG17364
-0.010206482	0.006293018	0.003530238	FBgn0036697	rogdi	rogdi	CG7725
-0.010198789	0.001648499	-0.010421403	FBgn0037525	CG17816	uncharacterized protein	CG17816
-0.010177146	0.024574175	0.011908938	FBgn0025641	DAAM	Dishevelled Associated Activator of Morphogenesis	CG14622
-0.010153243	0.003003574	0.003138117	FBgn0259216	RhoGAP102A	Rho GTPase activating protein at 102A	CG42316
-0.010150938	-0.004491315	0.011892773	FBgn0032262	CG7384	uncharacterized protein	CG7384
-0.010145317	0.000486618	0.013325673	FBgn0267296	lncRNA:CR45732	long non-coding RNA:CR45732	CR45732
-0.010141826	0.00550703	0.005165741	FBgn0266000	CG44774	uncharacterized protein	CG44774
-0.010121953	-0.006653531	0.004849231	FBgn0040281	Aplip1	APP-like protein interacting protein 1	CG1200
-0.010113266	0.024647481	-0.020644814	FBgn0285992	hpRNA:CR46342	hairpin RNA:CR46342	CR46342
-0.010090034	0.004466486	0.004564278	FBgn0052571	TwdlX	TweedleX	CG32571
-0.01008647	0.004071428	-0.01624099	FBgn0031074	SkpE	SKP1-related E	CG11942
-0.010085556	0.000393561	0.012955364	FBgn0036485	FucTA	alpha1,3-fucosyltransferase A	CG6869
-0.010081386	-0.001598375	0.001010825	FBgn0053213	CG33213	uncharacterized protein	CG33213
-0.010081309	0.006810266	0.004857067	FBgn0050169	Brca2	BRCA2, DNA repair associated	CG30169
-0.010080733	0.001726025	0.007201271	FBgn0025643	CG3588	uncharacterized protein	CG3588
-0.010072686	0.00550278	-0.012885904	FBgn0086054	snoRNA:Me18S-G1358b	ncRNA	CR34683
-0.010068027	0.006447853	-0.014943902	FBgn0051976	ovm	oven mitt	CG31976
-0.010066441	-0.004755082	-0.002474284	FBgn0037878	CG6693	uncharacterized protein	CG6693
-0.010059507	-0.000706958	0.019903591	FBgn0031631	CG3225	uncharacterized protein	CG3225
-0.010058056	0.01211282	-0.006111534	FBgn0035424	Larp4B	La-related protein 4B	CG11505
-0.010050947	0.000128352	0.006438279	FBgn0034972	CG10339	uncharacterized protein	CG10339
-0.010044851	-0.007864863	-0.01319782	FBgn0286508	Had1	beta Hydroxy acid dehydrogenase 1	CG9914
-0.010037875	-0.001454303	0.001898129	FBgn0286930	CG46427	uncharacterized protein	CG46427
-0.010031911	0.003345556	-0.000450227	FBgn0003483	spn-E	spindle E	CG3158
-0.010031047	-0.000165134	0.007487326	FBgn0037225	TwdlG	TweedleG	CG14643
-0.010028302	-0.002831128	-0.003951154	FBgn0033685	OSCP1	Organic solute carrier partner 1	CG13178
-0.010027805	0.002954497	0.023789415	FBgn0038273	CG14860	uncharacterized protein	CG14860
-0.010022731	0.002147906	0.013223794	FBgn0029974	dpr14	defective proboscis extension response 14	CG10946
-0.010020238	-0.003583022	-0.000760866	FBgn0023514	CG14805	uncharacterized protein	CG14805
-0.010010718	0.005770838	-0.00157362	FBgn0266768	lncRNA:CR45233	long non-coding RNA:CR45233	CR45233
-0.010008304	0.002822914	0.006133125	FBgn0033564	Pex6	Peroxin 6	CG11919
-0.009988473	0.002659127	0.001224795	FBgn0037028	CG3618	uncharacterized protein	CG3618
-0.009984396	-0.000753138	-0.006860223	FBgn0043043	Desat2	Desaturase 2	CG5925
-0.009980398	-0.007134547	-0.007830214	FBgn0003278	RpI135	RNA polymerase I 135kD subunit	CG4033
-0.009970863	0.000947046	0.011154997	FBgn0015001	iotaTry	iotaTrypsin	CG7754
-0.009969658	0.012223424	-0.004647287	FBgn0032221	Schip1	Schwannomin interacting protein 1	CG5375
-0.009967284	-0.000419228	-0.007229838	FBgn0265377	lncRNA:CR44318	long non-coding RNA:CR44318	CR44318
-0.00995046	0.003995269	0.000575982	FBgn0039792	CG2267	uncharacterized protein	CG2267
-0.009950217	-0.002298123	0.004125439	FBgn0032192	CG5731	uncharacterized protein	CG5731
-0.009949636	-0.001900331	-0.009949384	FBgn0053494	CG33494	uncharacterized protein	CG33494
-0.009938837	0.008263906	-0.002380992	FBgn0266916	Cenp-C	Centromeric protein-C	CG31258
-0.009937458	0.000238272	0.012232993	FBgn0038067	CG11598	uncharacterized protein	CG11598
-0.009930301	0.006309776	0.01517705	FBgn0036977	CG5665	uncharacterized protein	CG5665
-0.00991919	0.001678719	0.004271757	FBgn0051251	CG31251	uncharacterized protein	CG31251
-0.009909289	0.005969747	-0.014505231	FBgn0001991	Ca-alpha1D	Ca[2+]-channel protein alpha[[1]] subunit D	CG4894
-0.009903405	-0.007243771	0.014060704	FBgn0037562	Nazo	nazo	CG11671
-0.009902378	0.002399084	-0.004073213	FBgn0038860	Ice2	Interacts with the C terminus of ELL 2	CG10825
-0.009901348	0.048343917	0.012674595	FBgn0031220	CG4822	uncharacterized protein	CG4822
-0.009900034	0.003771453	0.003871574	FBgn0050467	CG30467	uncharacterized protein	CG30467
-0.00989585	0.000594227	0.001729071	FBgn0038051	CG17207	uncharacterized protein	CG17207
-0.009893061	-0.002527275	-0.009287407	FBgn0051156	CG31156	uncharacterized protein	CG31156
-0.009884129	0.00603882	0.005697147	FBgn0042696	NfI	Nuclear factor I	CG2380
-0.009884127	-0.001097932	0.003419252	FBgn0031365	CG17650	uncharacterized protein	CG17650
-0.009873546	-0.010970289	0.02713778	FBgn0039588	mIF2	mitochondrial translation initiation factor 2	CG12413
-0.009865294	0.00928989	-0.007091002	FBgn0052017	CG32017	uncharacterized protein	CG32017
-0.009859402	0.000162948	-0.00103991	FBgn0014342	mia	meiosis I arrest	CG10390
-0.009842878	0.00057097	0.007702119	FBgn0036072	CG6628	uncharacterized protein	CG6628
-0.009835052	-0.001548296	0.010091295	FBgn0031715	tomb	tombola	CG14016
-0.009815172	-0.001288487	-0.005278121	FBgn0036569	IleRS-m	Isoleucyl-tRNA synthetase, mitochondrial	CG5414
-0.00980524	0.005474847	0.001089648	FBgn0036641	Smn	survival motor neuron	CG16725
-0.009803435	0.019016434	0.004704009	FBgn0003301	rut	rutabaga	CG9533
-0.009802575	0.004782946	-0.004877181	FBgn0003701	thr	three rows	CG5785
-0.009793979	0.003302788	0.001261265	FBgn0262619	DNAlig1	DNA ligase 1	CG5602
-0.009783783	-0.008266733	0.012995503	FBgn0265313	CG44286	uncharacterized protein	CG44286
-0.009779497	-0.008059119	-0.002670343	FBgn0035336	CG9004	uncharacterized protein	CG9004
-0.009774004	0.002891212	0.007714125	FBgn0034985	CG3328	uncharacterized protein	CG3328
-0.009761427	0.009476959	0.006575904	FBgn0267035	asRNA:CR45479	antisense RNA:CR45479	CR45479
-0.009758522	-0.00261022	0.01072543	FBgn0029799	CG15772	uncharacterized protein	CG15772
-0.009757157	0.005065147	-0.001491706	FBgn0002413	dco	discs overgrown	CG2048
-0.009751623	-0.000653939	-0.002384301	FBgn0030457	CG12096	uncharacterized protein	CG12096
-0.00974547	-0.00201458	0.01742034	FBgn0031018	narya	narya	CG12200
-0.009744532	0.00040148	0.002913583	FBgn0034105	CG7755	uncharacterized protein	CG7755
-0.009737272	0.000896302	1.86622E-05	FBgn0265048	cv-d	crossveinless d	CG31150
-0.009733924	-7.28496E-05	0.014633573	FBgn0030723	dpr18	defective proboscis extension response 18	CG14948
-0.009724823	-0.008491947	0.005141531	FBgn0031100	CG1504	uncharacterized protein	CG1504
-0.009723376	0.000267641	0.00584837	FBgn0040102	lectin-24Db	lectin-24Db	CG2958
-0.009723283	-0.003583944	0.006877474	FBgn0053926	CG33926	uncharacterized protein	CG33926
-0.009706226	-0.000830571	0.007114018	FBgn0040338	TfIIA-S-2	TfIIA-S-2	CG11639
-0.009704358	-0.001346486	0.00694226	FBgn0260225	CR42499	pseudo	CR42499
-0.009673886	0.001799008	-0.008009871	FBgn0039766	CG15536	uncharacterized protein	CG15536
-0.009669951	0.006408023	-0.002356632	FBgn0287767	NA	NA	NA
-0.00966993	0.002344223	0.006359496	FBgn0260393	CG17147	uncharacterized protein	CG17147
-0.009661032	0.001110731	0.01213002	FBgn0029746	CG15465	uncharacterized protein	CG15465
-0.009654611	0.006758217	-0.002841313	FBgn0036330	CG11263	uncharacterized protein	CG11263
-0.009652474	-0.006062694	0.013537399	FBgn0038202	CG12402	uncharacterized protein	CG12402
-0.009651406	-0.009266766	0.001756276	FBgn0003401	shu	shutdown	CG4735
-0.009624121	-9.29122E-05	-0.007781055	FBgn0033054	CG14591	uncharacterized protein	CG14591
-0.009623806	0.006101605	0.00786902	FBgn0287633	NA	NA	NA
-0.009613042	0.001019252	0.00168249	FBgn0036619	Cpr72Ec	Cuticular protein 72Ec	CG4784
-0.009612324	0.00927589	-0.000367391	FBgn0010382	CycE	Cyclin E	CG3938
-0.009610161	0.001412763	0.013495239	FBgn0036931	CG14183	uncharacterized protein	CG14183
-0.009610028	0.00179596	-0.006532296	FBgn0052476	mthl14	methuselah-like 14	CG32476
-0.009609883	-0.004723129	0.011791638	FBgn0028955	CG8788	uncharacterized protein	CG8788
-0.009601812	0.003447268	-0.017897487	FBgn0038973	Pebp1	Phosphatidylethanolamine-binding protein 1	CG18594
-0.00959359	0.003442583	0.000296077	FBgn0053558	mim	missing-in-metastasis	CG33558
-0.009592877	-0.002176881	0.005023035	FBgn0034844	CG9861	uncharacterized protein	CG9861
-0.009561609	0.004828459	-0.004319581	FBgn0036714	CG7692	uncharacterized protein	CG7692
-0.009561342	0.001109058	-0.006026116	FBgn0037531	CG10445	uncharacterized protein	CG10445
-0.009559792	0.007702879	0.008825033	FBgn0035229	pns	pinstripe	CG7852
-0.009549822	0.012563501	0.002431249	FBgn0035833	CG7565	uncharacterized protein	CG7565
-0.009536563	0.002485298	0.003858974	FBgn0264394	asRNA:CR43842	antisense RNA:CR43842	CR43842
-0.009534194	0.004374522	-0.007845924	FBgn0037338	Snm1	Snm1	CG10018
-0.009532427	0.006496989	-0.002551755	FBgn0034558	Cib2	Calcium and integrin binding family member 2	CG9236
-0.009524761	-0.006897957	-0.018235409	FBgn0028397	Tob	Transducer of ERBB2	CG9214
-0.009504657	-0.003530075	0.003312049	FBgn0003683	term	terminus	CG4216
-0.009504214	0.008658687	-0.0123101	FBgn0031986	CG8673	uncharacterized protein	CG8673
-0.009500441	-0.002237458	0.000778144	FBgn0040268	Top3alpha	Topoisomerase 3alpha	CG10123
-0.009453286	0.001815363	-0.005459199	FBgn0015277	Pi3K59F	Phosphatidylinositol 3-kinase 59F	CG5373
-0.009440159	-0.001392661	0.000995502	FBgn0020379	Rfx	Rfx	CG6312
-0.009417564	0.010404548	0.011103475	FBgn0032079	CG31886	uncharacterized protein	CG31886
-0.009404386	0.008523646	0.015909112	FBgn0286875	CG46397	uncharacterized protein	CG46397
-0.009402798	-0.000601113	-0.002030243	FBgn0031061	CG14232	uncharacterized protein	CG14232
-0.009400198	0.006889326	-0.002361361	FBgn0002791	mr	morula	CG3060
-0.009396821	0.00024794	0.006542764	FBgn0026326	Mad1	Mitotic arrest-deficient 1	CG2072
-0.00939407	-0.002518467	-0.002615812	FBgn0046225	CG17230	uncharacterized protein	CG17230
-0.009385675	0.004272484	-0.005005166	FBgn0040233	cana	CENP-ana	CG33694
-0.00938453	-0.028868437	-0.023252485	FBgn0026315	Ugt35A1	UDP-glycosyltransferase family 35 member A1	CG6644
-0.009382376	-0.002587059	0.008060266	FBgn0003751	trk	trunk	CG5619
-0.009382222	-0.003998822	-0.002624343	FBgn0030347	CG15739	uncharacterized protein	CG15739
-0.009376398	-0.001074701	0.008713125	FBgn0028740	CG6362	uncharacterized protein	CG6362
-0.009369938	0.012279844	-0.002718615	FBgn0266667	Exo70	Exocyst 70	CG7127
-0.009363884	0.029954996	0.007344026	FBgn0035574	RhoGEF64C	Rho guanine nucleotide exchange factor at 64C	CG32239
-0.009356621	0.004241529	0.001128306	FBgn0015615	SMC3	Structural maintenance of chromosomes 3	CG9802
-0.00935576	0.005565399	-0.003652952	FBgn0030704	CG15916	uncharacterized protein	CG15916
-0.009350958	-0.007937177	-7.6812E-06	FBgn0037610	CG8043	uncharacterized protein	CG8043
-0.009347449	0.008694398	-0.002458884	FBgn0034529	FAM21	Family with sequence similarity 21	CG16742
-0.009331281	0.002898386	-0.00559023	FBgn0052251	Claspin	claspin	CG32251
-0.009328259	-0.003186172	0.003278441	FBgn0035187	Trh	Tryptophan hydroxylase	CG9122
-0.009322237	0.001031523	0.005972937	FBgn0038068	CG11600	uncharacterized protein	CG11600
-0.009319563	0.001283232	-0.000446686	FBgn0265075	lncRNA:CR44186	long non-coding RNA:CR44186	CR44186
-0.009311298	-0.000705928	0.010746379	FBgn0029751	CG17764	uncharacterized protein	CG17764
-0.009298465	0.007153643	-0.011944889	FBgn0285944	para	paralytic	CG9907
-0.009292399	0.000580809	0.011884778	FBgn0024980	Syx4	Syntaxin 4	CG2715
-0.009284953	0.000544004	0.004072211	FBgn0031078	Nup205	Nucleoporin 205kD	CG11943
-0.009274043	0.006238938	-0.003333862	FBgn0000183	BicD	Bicaudal D	CG6605
-0.009272828	0.002851535	0.010092825	FBgn0032136	Apoltp	Apolipoprotein lipid transfer particle	CG15828
-0.009271558	-0.001009548	-0.007479554	FBgn0024991	CG2694	uncharacterized protein	CG2694
-0.009270655	0.00508299	-0.005543693	FBgn0002873	mud	mushroom body defect	CG12047
-0.009268547	-0.000615042	0.008416205	FBgn0033096	Zip42C.1	Zinc/iron regulated transporter-related protein 42C.1	CG9428
-0.009253084	0.000835442	0.014559327	FBgn0039070	CG17083	uncharacterized protein	CG17083
-0.009252563	0.010589738	-0.008256731	FBgn0035104	CG13875	uncharacterized protein	CG13875
-0.009249873	0.010714808	-0.003171872	FBgn0020616	SA	Stromalin	CG3423
-0.009246597	-0.012756528	-0.00605596	FBgn0266705	asRNA:CR45195	antisense RNA:CR45195	CR45195
-0.009241266	-0.004679834	0.016083808	FBgn0033519	CG11825	uncharacterized protein	CG11825
-0.009240696	0.000774656	-0.001999768	FBgn0052250	PMP34	Peroxisomal Membrane Protein 34	CG32250
-0.009239998	-0.000627524	-0.008795782	FBgn0005586	Rab3	Rab3	CG7576
-0.009226516	-0.001757402	0.011271934	FBgn0040342	CG3706	uncharacterized protein	CG3706
-0.009222642	0.004575211	-0.008243881	FBgn0002709	mei-218	meiotic 218	CG8923
-0.009211759	0.003636215	0.006518982	FBgn0016036	mei-P22	meiotic P22	CG14827
-0.009208942	0.00896957	-0.015403529	FBgn0032850	Kua	Kua	CG10723
-0.009206642	0.011652186	-0.0068072	FBgn0003520	stau	staufen	CG5753
-0.00919552	-0.001491554	-0.000894693	FBgn0086251	del	deadlock	CG9252
-0.009193805	-0.001312575	0.007214902	FBgn0264675	lncRNA:CR43960	long non-coding RNA:CR43960	CR43960
-0.00919339	-0.007872998	0.00096367	FBgn0030012	CG18262	uncharacterized protein	CG18262
-0.009189975	0.00881238	-0.009021453	FBgn0035641	CG5568	uncharacterized protein	CG5568
-0.009184266	0.004748826	0.013604371	FBgn0033904	CG18327	uncharacterized protein	CG18327
-0.009173734	0.000508502	-0.002896358	FBgn0005654	Orc3	Origin recognition complex subunit 3	CG4088
-0.009168741	0.001368304	0.003709924	FBgn0037921	CG6808	uncharacterized protein	CG6808
-0.009167245	0.004307154	0.006949762	FBgn0024993	CG2662	uncharacterized protein	CG2662
-0.009159249	-0.005601055	0.007302702	FBgn0053907	His4:CG33907	histone H4	CG33907
-0.009141989	0.002438213	0.01404564	FBgn0033387	CG8008	uncharacterized protein	CG8008
-0.009140538	-0.000153568	0.003033177	FBgn0032670	CG5783	uncharacterized protein	CG5783
-0.009140035	0.008010968	-0.001762056	FBgn0036992	Hpd	4-hydroxyphenylpyruvate dioxygenase	CG11796
-0.009138968	0.008386074	0.003425161	FBgn0032680	Ntf-2r	Nuclear transport factor-2-related	CG10174
-0.009129516	-0.002661036	-0.006755578	FBgn0035577	CG13708	uncharacterized protein	CG13708
-0.009116916	0.005164747	0.001889939	FBgn0027515	CG7115	uncharacterized protein	CG7115
-0.009108238	6.75539E-06	0.007778807	FBgn0263479	scaRNA:PsiU2-35.45	small Cajal body-specific RNA : PsiU2-35.45	CR43594
-0.00910182	-0.002372541	0.004936488	FBgn0031196	Cluap1	Clusterin associated protein 1	CG17599
-0.009101687	0.00662767	0.000169392	FBgn0036522	Phs	Phaser	CG7372
-0.009100125	-0.002934233	0.007452421	FBgn0000037	mAChR-A	muscarinic Acetylcholine Receptor, A-type	CG4356
-0.009085263	0.003114686	-0.004347246	FBgn0036777	CG7341	uncharacterized protein	CG7341
-0.009078818	0.014811647	-0.000993505	FBgn0031150	bves	bves	CG32513
-0.00906514	0.000822582	0.002951192	FBgn0265966	lncRNA:CR44753	long non-coding RNA:CR44753	CR44753
-0.00904372	-0.000125859	0.011951219	FBgn0038099	CG7091	uncharacterized protein	CG7091
-0.009039515	0.003845626	-0.005538456	FBgn0039696	Rnb	R and B	CG7837
-0.009037569	0.001712847	0.00335936	FBgn0031181	Ir20a	Ionotropic receptor 20a	CG14584
-0.009037433	0.001748852	0.001472427	FBgn0266259	CG44954	uncharacterized protein	CG44954
-0.009035426	-0.000468388	-0.005603367	FBgn0038592	CG18599	uncharacterized protein	CG18599
-0.009025994	-0.005035462	0.009695086	FBgn0032798	CG10132	uncharacterized protein	CG10132
-0.009023406	-0.003403323	0.002157902	FBgn0039630	CG11843	uncharacterized protein	CG11843
-0.009022397	-0.002098103	0.005167259	FBgn0262104	CG42857	uncharacterized protein	CG42857
-0.009011501	0.010747474	-0.00772197	FBgn0010019	Cyp4g1	Cytochrome P450-4g1	CG3972
-0.009009614	-0.000221141	0.004110565	FBgn0063495	GstE5	Glutathione S transferase E5	CG17527
-0.009007701	-0.002385622	0.001940179	FBgn0262111	f	forked	CG42864
-0.009005947	0.011719964	-0.002241217	FBgn0040752	Prosap	prosap	CG30483
-0.008988864	0.010245544	-0.002610504	FBgn0015520	nonA-l	nonA-like	CG10328
-0.008984321	-0.00910537	0.000174727	FBgn0034988	cN-IIIB	cytosolic 5'-nucleotidase IIIB	CG3362
-0.008964084	0.007064045	-0.002373684	FBgn0027512	CG10254	uncharacterized protein	CG10254
-0.008963608	-0.000198194	0.003803825	FBgn0032946	nrv3	nervana 3	CG8663
-0.008961159	-0.004399329	-0.004438147	FBgn0025676	CkIIalpha-i3	CKII-alpha subunit interactor-3	CG3217
-0.008958817	0.003659789	-0.005164514	FBgn0026433	Grip128	Grip128	CG9201
-0.00895304	0.004028529	-0.001425989	FBgn0035918	Cdc6	Cdc6	CG5971
-0.008951589	0.001332854	0.001480361	FBgn0038539	Atg8b	Autophagy-related 8b	CG12334
-0.008946222	0.000669089	0.004498121	FBgn0010323	Gsc	Goosecoid	CG2851
-0.0089374	-0.000776472	0.00693306	FBgn0038568	CG14315	uncharacterized protein	CG14315
-0.008928538	0.01012824	0.009099886	FBgn0038632	CG14301	uncharacterized protein	CG14301
-0.008926905	0.001489442	0.005095793	FBgn0264382	lncRNA:CR43834	long non-coding RNA:CR43834	CR43834
-0.00891787	0.004916873	-0.006763063	FBgn0025781	Cdc16	Cell division cycle 16	CG6759
-0.008905651	0.002585321	-0.011940256	FBgn0260642	Antp	Antennapedia	CG1028
-0.008899909	-0.010139571	0.009198277	FBgn0035751	CG14829	uncharacterized protein	CG14829
-0.008893142	-0.000131439	0.007210042	FBgn0052313	CG32313	uncharacterized protein	CG32313
-0.008892439	-0.006191679	-0.007247987	FBgn0037122	CG14570	uncharacterized protein	CG14570
-0.008887307	-0.007874515	0.009622479	FBgn0051159	mRRF2	mitochondrial ribosome recycling factor 2	CG31159
-0.008878876	-0.002943944	0.006471768	FBgn0065046	snoRNA:U3:9B	ncRNA	CR33662
-0.008869087	-0.000268931	0.006430412	FBgn0000251	cad	caudal	CG1759
-0.008860977	-0.003965735	0.010867724	FBgn0036978	Toll-9	Toll-9	CG5528
-0.008859775	0.003661831	0.007671362	FBgn0030846	CG12992	uncharacterized protein	CG12992
-0.008855691	-0.004175596	0.001228374	FBgn0031047	Rcd-1	Required for cell differentiation 1	CG14213
-0.008838993	0.005591963	0.000331634	FBgn0264326	DNApol-epsilon255	DNA polymerase epsilon 255kD subunit	CG6768
-0.008834192	-0.004309179	0.012547761	FBgn0036031	CG6761	uncharacterized protein	CG6761
-0.008814164	0.001015456	0.005545684	FBgn0038773	CG10887	uncharacterized protein	CG10887
-0.008809804	-0.013591216	0.000963241	FBgn0031146	CG15449	uncharacterized protein	CG15449
-0.008801554	0.003667477	0.013377876	FBgn0036352	CG14110	uncharacterized protein	CG14110
-0.008800953	0.006648559	0.000697889	FBgn0264446	asRNA:CR43864	antisense RNA:CR43864	CR43864
-0.008799536	-0.000112018	0.004205263	FBgn0264395	CG43843	uncharacterized protein	CG43843
-0.008792555	-0.004845883	0.001075718	FBgn0037644	CG11964	uncharacterized protein	CG11964
-0.008789265	0.001869595	0.006193869	FBgn0035060	Eps-15	Epidermal growth factor receptor pathway substrate clone 15	CG16932
-0.008785844	0.004000404	0.001560514	FBgn0038693	unc79	uncoordinated 79	CG5237
-0.008780449	-0.00139451	-0.00127277	FBgn0025630	Rtca	RNA 3'-terminal phosphate cyclase	CG4061
-0.008772498	0.004550017	-0.004447342	FBgn0032723	ssp3	short spindle 3	CG18397
-0.008771623	0.000244339	0.009507483	FBgn0033048	CG7881	uncharacterized protein	CG7881
-0.008765285	-0.009225969	1.17453E-05	FBgn0034493	CG8908	uncharacterized protein	CG8908
-0.008764378	-0.003877287	0.006699308	FBgn0040784	karr	karr	CG15323
-0.008763031	0.001607266	0.009498238	FBgn0040697	Teh3	tipE homolog 3	CG18676
-0.008750243	-0.006248665	-0.007591044	FBgn0000326	clt	cricklet	CG9858
-0.008749333	-0.002181682	-0.002485573	FBgn0015828	TfIIEalpha	Transcription factor IIEalpha	CG10415
-0.008746909	0.008771121	-0.000209867	FBgn0036273	INPP5E	Inositol polyphosphate 5-phosphatase E	CG10426
-0.008738996	0.007962355	-0.016171046	FBgn0283426	lncRNA:acal	long non-coding RNA:acal	CR46278
-0.008735493	0.000127482	0.014887404	FBgn0000153	b	black	CG7811
-0.008733633	-0.000636306	0.009798959	FBgn0038405	CG8927	uncharacterized protein	CG8927
-0.008725642	0.002541697	0.002780533	FBgn0030367	Cyp311a1	Cyp311a1	CG1488
-0.008725628	-0.003643509	-0.003106723	FBgn0031885	Mnn1	Menin 1	CG13778
-0.008716072	-0.003973468	-0.000907631	FBgn0030673	CG15601	uncharacterized protein	CG15601
-0.008714586	0.000709887	-0.001658987	FBgn0037810	sle	slender lobes	CG12819
-0.008701577	0.00226835	0.001991187	FBgn0030674	HUWE1	HECT, UBA and WWE domain containing E3 ubiquitin protein ligase 1	CG8184
-0.008701371	0.004270923	-0.013363372	FBgn0264985	lncRNA:CR44136	long non-coding RNA:CR44136	CR44136
-0.008701083	-0.008104341	0.001356311	FBgn0031041	Pstk	Phosphoseryl tRNA kinase	CG12788
-0.008699676	0.008393973	-0.013849336	FBgn0265578	CG44405	uncharacterized protein	CG44405
-0.008699312	0.000678502	0.003274639	FBgn0002989	okr	okra	CG3736
-0.008697143	0.002008943	0.000497058	FBgn0029840	raptor	raptor	CG4320
-0.008696533	0.013839484	-0.009233561	FBgn0035888	CG7120	uncharacterized protein	CG7120
-0.008693654	0.006223497	-0.004303015	FBgn0038401	CG5916	uncharacterized protein	CG5916
-0.008689542	0.003555776	-0.016361175	FBgn0029722	CG7024	uncharacterized protein	CG7024
-0.008685082	-0.001654705	-0.004128391	FBgn0014024	Rnp4F	RNA-binding protein 4F	CG3312
-0.008682425	0.003120199	0.001708024	FBgn0031637	mxt	mextli	CG2950
-0.008680259	-0.008451338	0.000982102	FBgn0027358	Tim9b	Translocase of inner membrane 9b	CG17767
-0.008677981	0.00038893	-0.007158696	FBgn0033653	CG13192	uncharacterized protein	CG13192
-0.008675933	-0.010082803	0.003896496	FBgn0001230	Hsp68	Heat shock protein 68	CG5436
-0.008675799	-0.001223572	0.016401496	FBgn0030742	CG9919	uncharacterized protein	CG9919
-0.008669816	-0.005967592	-0.001569654	FBgn0260743	GC1	Glutamate Carrier 1	CG18347
-0.008659774	0.006516849	0.003804884	FBgn0046253	CG3502	uncharacterized protein	CG3502
-0.008656071	0.011349768	-0.00217934	FBgn0003410	sina	seven in absentia	CG9949
-0.008652484	-0.004725656	0.00947291	FBgn0267923	lncRNA:CR46204	long non-coding RNA:CR46204	CR46204
-0.008649952	-0.014193661	-0.014027721	FBgn0033302	Cyp6a14	Cyp6a14	CG8687
-0.00864841	0.002740602	0.001333067	FBgn0035216	CG9168	uncharacterized protein	CG9168
-0.008647493	0.015704199	-0.007785704	FBgn0052647	CG32647	uncharacterized protein	CG32647
-0.008625241	-0.003208909	0.008022901	FBgn0032637	CG5050	uncharacterized protein	CG5050
-0.008616988	-0.005832588	-0.008617136	FBgn0034728	rad50	rad50	CG6339
-0.008612401	-0.008508643	0.006836911	FBgn0085386	CG34357	uncharacterized protein	CG34357
-0.008610079	0.012082006	0.02810677	FBgn0261363	PPO3	Prophenoloxidase 3	CG42640
-0.008602845	-0.005074999	0.008054467	FBgn0000455	Dip-C	Dipeptidase C	CG5663
-0.008602728	0.001754328	0.005064566	FBgn0052064	S-Lap4	Sperm-Leucylaminopeptidase 4	CG32064
-0.008598771	-0.000151326	0.003453129	FBgn0032924	Nbr	Nibbler	CG9247
-0.008588701	0.007378543	-0.005665425	FBgn0045035	tefu	telomere fusion	CG6535
-0.008582989	0.006369713	-0.02052116	FBgn0267956	lncRNA:CR46236	long non-coding RNA:CR46236	CR46236
-0.008579577	0.00110274	0.004604639	FBgn0053988	Mid1	Mid1	CG33988
-0.008579276	8.43036E-05	0.005240956	FBgn0266939	lncRNA:CR45390	long non-coding RNA:CR45390	CR45390
-0.008574345	-0.011862981	0.010807168	FBgn0037296	Prosbeta2R2	Proteasome beta2 subunit-related 2	CG12161
-0.008565535	-0.001133049	-0.006619573	FBgn0034627	eEFSec	eukaryotic translation elongation factor, selenocysteine-specific	CG9841
-0.008562856	0.008456531	-0.006001771	FBgn0027603	Ulp1	Ulp1	CG12359
-0.008562656	0.022918227	-0.002502928	FBgn0030334	Karl	karl	CG4139
-0.008560267	0.003221157	0.007084799	FBgn0030814	CG4955	uncharacterized protein	CG4955
-0.008558467	0.001399506	0.005866521	FBgn0003015	osk	oskar	CG10901
-0.008553204	0.001446043	-0.005344319	FBgn0051161	CG31161	uncharacterized protein	CG31161
-0.00855022	-0.003585948	0.005558042	FBgn0027550	CG6495	uncharacterized protein	CG6495
-0.008541292	-0.009186292	-0.006029937	FBgn0000075	amd	alpha methyl dopa-resistant	CG10501
-0.008540727	0.011558329	-0.010399425	FBgn0050461	CG30461	uncharacterized protein	CG30461
-0.008540519	-0.034487524	-0.027321895	FBgn0086758	chinmo	Chronologically inappropriate morphogenesis	CG31666
-0.008537732	0.004636011	0.005091255	FBgn0040350	CG3690	uncharacterized protein	CG3690
-0.008537269	0.002415837	-0.008764216	FBgn0041147	ida	imaginal discs arrested	CG10850
-0.00853306	-0.001405555	0.002755797	FBgn0039356	CG5039	uncharacterized protein	CG5039
-0.008530112	0.006627102	-0.006217059	FBgn0032341	Reps	RALBP1 associated Eps domain containing	CG6192
-0.008525878	0.003601502	-0.000790386	FBgn0037578	CG9601	uncharacterized protein	CG9601
-0.008509606	0.003473736	0.001013132	FBgn0015391	glu	gluon	CG11397
-0.008509426	0.00096534	0.00391953	FBgn0262699	fzr	fizzy-related	CG3000
-0.008508355	3.441E-05	-0.01379191	FBgn0037082	CG5664	uncharacterized protein	CG5664
-0.008500575	0.00717001	-6.86033E-06	FBgn0004367	mei-41	meiotic 41	CG4252
-0.008497969	-0.000834966	0.001413762	FBgn0000179	bi	bifid	CG3578
-0.008483312	0.006797483	0.001206472	FBgn0002878	mus101	mutagen-sensitive 101	CG11156
-0.008478919	0.007565407	-0.00236991	FBgn0032730	CG10431	uncharacterized protein	CG10431
-0.008473152	0.007893287	-0.009959339	FBgn0004192	snRNA:U2:34ABb	small nuclear RNA U2 at 34AB b	CR31854
-0.008473152	0.007893287	-0.009959339	FBgn0041720	snRNA:U2:34ABc	small nuclear RNA U2 at 34AB c	CR33788
-0.008469346	-0.00091113	-0.001745795	FBgn0023536	CG3156	uncharacterized protein	CG3156
-0.008469042	0.003599415	-0.000423853	FBgn0026393	Or43b	Odorant receptor 43b	CG17853
-0.008467306	0.005086597	0.00585939	FBgn0036727	SecCl	Secretory chloride channel	CG7589
-0.008453161	-0.002701043	-8.02236E-05	FBgn0051125	CG31125	uncharacterized protein	CG31125
-0.008450695	-0.000391457	-0.002905302	FBgn0028540	CG9008	uncharacterized protein	CG9008
-0.008449393	0.00276524	-0.006650117	FBgn0031494	CG17219	uncharacterized protein	CG17219
-0.008443064	0.002306948	0.005440019	FBgn0034788	CG13532	uncharacterized protein	CG13532
-0.008440725	-0.006383635	0.007895876	FBgn0031652	jet	jetlag	CG8873
-0.008437625	-0.000623584	0.010785063	FBgn0037809	CG12818	uncharacterized protein	CG12818
-0.008429872	0.002236571	0.007986915	FBgn0026721	fat-spondin	fat-spondin	CG6953
-0.008423925	-0.004282444	-0.01198	FBgn0039044	p53	p53	CG33336
-0.008423899	0.000677154	0.006600654	FBgn0036224	Rpt4R	Regulatory particle triple-A ATPase 4-related	CG7257
-0.00841829	0.003985963	0.008428611	FBgn0036729	CG13733	uncharacterized protein	CG13733
-0.00841357	-0.000542487	-0.00574249	FBgn0037942	CG14721	uncharacterized protein	CG14721
-0.008399672	0.003824918	0.006954107	FBgn0039647	jus	julius seizure	CG14509
-0.008390882	0.003294091	-0.008597767	FBgn0038653	Octalpha2R	alpha2-adrenergic-like octopamine receptor	CG18208
-0.008386475	-0.002599399	-0.002594959	FBgn0013347	TfIIA-S	Transcription-factor-IIA-S	CG5163
-0.00838029	-0.001418615	-0.000516894	FBgn0034688	CG11474	uncharacterized protein	CG11474
-0.008375579	0.010435277	-0.007031259	FBgn0287454	Pa1	PTIP associated 1	CG11750
-0.008373526	0.001600116	0.008292153	FBgn0036890	CG9368	uncharacterized protein	CG9368
-0.008370604	0.003468802	0.008598663	FBgn0031255	BBS8	Bardet-Biedl syndrome 8	CG13691
-0.008366107	-0.000340411	0.008864027	FBgn0052645	CG32645	uncharacterized protein	CG32645
-0.008356187	-0.024399093	0.032238254	FBgn0267505	pre-rRNA:CR45845	ribosomal RNA primary transcript:CR45845	CR45845
-0.008355857	0.009059927	0.001282269	FBgn0043362	bchs	blue cheese	CG14001
-0.008348258	0.001278636	0.005679212	FBgn0053792	CG33792	uncharacterized protein	CG33792
-0.008348167	0.00239331	-0.011575127	FBgn0035817	CG7409	uncharacterized protein	CG7409
-0.008326523	0.00293456	0.00694483	FBgn0263444	asRNA:CR43467	antisense RNA:CR43467	CR43467
-0.008325938	0.005327708	-0.002551655	FBgn0003310	S	Star	CG4385
-0.008318632	0.004759066	0.004901137	FBgn0051516	CG31516	uncharacterized protein	CG31516
-0.008315953	0.006826989	-0.009400726	FBgn0051760	CG31760	uncharacterized protein	CG31760
-0.008308356	-0.001410073	0.006689482	FBgn0038342	B9d1	B9d1	CG14870
-0.008287025	-0.005570898	0.004543932	FBgn0031257	CG4133	uncharacterized protein	CG4133
-0.008277348	-0.000452555	0.002780032	FBgn0051100	CG31100	uncharacterized protein	CG31100
-0.008276214	-2.5569E-05	-0.005737788	FBgn0264741	CG43999	uncharacterized protein	CG43999
-0.008253716	-0.003423808	0.014168157	FBgn0038916	dnd	dead end	CG6560
-0.008245866	0.005662342	0.001745835	FBgn0040283	SMC1	Structural maintenance of chromosomes 1	CG6057
-0.008243109	-0.007321914	0.012192813	FBgn0042127	CG18789	uncharacterized protein	CG18789
-0.008242818	-0.000220542	-0.004738488	FBgn0038363	Acyp2	Acylphosphatase 2	CG18505
-0.008232411	-0.005049581	0.029648639	FBgn0015618	Cdk8	Cyclin-dependent kinase 8	CG10572
-0.008224145	-0.002789204	0.002910249	FBgn0027579	mino	minotaur	CG5508
-0.008217948	0.001500105	0.010869059	FBgn0033815	CG4676	uncharacterized protein	CG4676
-0.008208068	-0.002128667	0.002587183	FBgn0036239	Pop2	Pop2	CG5684
-0.008206349	-0.00229463	0.005400687	FBgn0052793	CG32793	uncharacterized protein	CG32793
-0.008199212	0.009272886	-0.009019541	FBgn0051065	ppk31	pickpocket 31	CG31065
-0.008195058	0.001859301	0.004168602	FBgn0043792	CG30427	uncharacterized protein	CG30427
-0.00819247	-0.014738401	0.027742424	FBgn0039459	IntS12	Integrator 12	CG5491
-0.008181159	0.002902025	0.012068131	FBgn0039354	Lgr3	Leucine-rich repeat-containing G protein-coupled receptor 3	CG31096
-0.008180336	0.005258095	0.008315512	FBgn0262979	lncRNA:CR43287	long non-coding RNA:CR43287	CR43287
-0.008167975	-0.000607929	0.008669289	FBgn0031159	CG11566	uncharacterized protein	CG11566
-0.008167975	-0.000607929	0.008669289	FBgn0064123	stg1	stargazin-like protein	CG33670
-0.008163213	-0.001478277	0.005163816	FBgn0062412	Ctr1B	Copper transporter 1B	CG7459
-0.008162654	-0.010112289	0.005152262	FBgn0030871	CG8142	uncharacterized protein	CG8142
-0.008145832	-0.004043187	0.006686645	FBgn0085447	sif	still life	CG34418
-0.00814202	0.00360471	0.001944126	FBgn0266564	lncRNA:CR45103	long non-coding RNA:CR45103	CR45103
-0.008138899	0.003901284	0.000457216	FBgn0038301	CG6654	uncharacterized protein	CG6654
-0.00813357	0.010293867	-0.017354824	FBgn0029694	CG15375	uncharacterized protein	CG15375
-0.008123776	0.005297731	0.01157844	FBgn0035676	ssp6	short spindle 6	CG6619
-0.008122954	0.028999876	0.005408026	FBgn0003159	CG2841	uncharacterized protein	CG2841
-0.00812295	0.00739107	0.009408223	FBgn0267087	lncRNA:CR45531	long non-coding RNA:CR45531	CR45531
-0.008112215	0.000895888	0.00417035	FBgn0038309	Amt	Ammonium transporter	CG6499
-0.008102092	0.00166547	0.002137261	FBgn0000442	Pkg21D	Protein kinase, cGMP-dependent at 21D	CG3324
-0.008100955	0.000809664	0.011557583	FBgn0265345	lncRNA:CR44299	long non-coding RNA:CR44299	CR44299
-0.008091134	0.002387206	0.002349022	FBgn0011604	Iswi	Imitation SWI	CG8625
-0.008090205	-0.003667787	-0.008594205	FBgn0036984	CG13248	uncharacterized protein	CG13248
-0.008082438	-0.001433075	0.00564111	FBgn0024995	CG2680	uncharacterized protein	CG2680
-0.008075875	0.002333499	0.009758866	FBgn0261803	CG42749	uncharacterized protein	CG42749
-0.008072653	0.000115403	0.008834416	FBgn0264787	lncRNA:CR44017	long non-coding RNA:CR44017	CR44017
-0.00805763	-0.00069957	-0.004580429	FBgn0023515	CG14814	uncharacterized protein	CG14814
-0.008050046	0.006537778	-0.002761418	FBgn0039734	Tace	tace	CG7908
-0.008045899	-0.003223042	0.015234328	FBgn0034490	CG9864	uncharacterized protein	CG9864
-0.008042141	0.008838016	0.011531816	FBgn0031219	CG13694	uncharacterized protein	CG13694
-0.008039728	-0.003111753	0.001491152	FBgn0085290	CG34261	uncharacterized protein	CG34261
-0.008034263	-0.001699092	0.007818997	FBgn0263973	jv	javelin	CG32397
-0.008022582	0.000870808	0.001547012	FBgn0033402	Myd88	Myd88	CG2078
-0.008020325	-0.003988385	0.008683614	FBgn0032726	CG10621	uncharacterized protein	CG10621
-0.008017285	0.010581917	0.013325031	FBgn0286940	CG46434	uncharacterized protein	CG46434
-0.008011641	0.003764143	-0.012405326	FBgn0062517	CG16984	uncharacterized protein	CG16984
-0.00801052	0.000115406	0.008013979	FBgn0266180	lncRNA:CR44886	long non-coding RNA:CR44886	CR44886
-0.008008474	-0.006693209	0.007362212	FBgn0039544	CG12877	uncharacterized protein	CG12877
-0.008005366	-0.007085763	-0.000908598	FBgn0036815	HipHop	HP1-HOAP-interacting protein	CG6874
-0.008003918	0.005647686	0.006290637	FBgn0039851	mey	morpheyus	CG12063
-0.007995818	0.006970256	0.018011502	FBgn0023534	CG17778	uncharacterized protein	CG17778
-0.007994781	0.002299223	0.001231812	FBgn0034300	CG5098	uncharacterized protein	CG5098
-0.007990161	0.000835543	0.003752128	FBgn0262945	lncRNA:CR43264	long non-coding RNA:CR43264	CR43264
-0.007983655	0.000354064	0.000794143	FBgn0284442	Mcm3	Minichromosome maintenance 3	CG4206
-0.007981767	0.008877635	-0.001735678	FBgn0015553	tos	tosca	CG10387
-0.007974459	-0.002492415	0.006091861	FBgn0036544	sff	sugar-free frosting	CG6114
-0.007972811	-0.00092245	0.004337759	FBgn0040371	CG12470	uncharacterized protein	CG12470
-0.007971066	0.004749763	-0.003650199	FBgn0265531	asRNA:CR44381	antisense RNA:CR44381	CR44381
-0.007965696	0.005237632	0.008095824	FBgn0053632	CG33632	uncharacterized protein	CG33632
-0.007960392	0.00015261	-0.001402494	FBgn0035999	CG3552	uncharacterized protein	CG3552
-0.007958919	0.006975037	-0.002652184	FBgn0287696	NA	NA	NA
-0.007958031	-0.008222241	0.009528876	FBgn0013276	Hsp70Ab	Heat-shock-protein-70Ab	CG18743
-0.007957569	0.0075515	-0.015166636	FBgn0029712	CG15912	uncharacterized protein	CG15912
-0.007957303	0.004841003	-0.017218812	FBgn0001325	Kr	Kruppel	CG3340
-0.00795686	0.00219184	-0.006898536	FBgn0266282	jnj	java no jive	CG5524
-0.007946548	0.014444355	-0.00018316	FBgn0036403	CG6661	uncharacterized protein	CG6661
-0.007944785	0.0092058	-0.014252827	FBgn0266116	lncRNA:CR44842	long non-coding RNA:CR44842	CR44842
-0.007942742	-7.17397E-05	0.005772418	FBgn0266243	lncRNA:CR44938	long non-coding RNA:CR44938	CR44938
-0.007941567	0.000494685	0.012101162	FBgn0037521	CG2993	uncharacterized protein	CG2993
-0.007931757	0.00856011	-0.000593627	FBgn0028504	CG12182	uncharacterized protein	CG12182
-0.007931009	-0.001423523	0.000261118	FBgn0032251	Nse4	Non-SMC element 4	CG13142
-0.007928682	-0.004928423	0.007855277	FBgn0052037	CG32037	uncharacterized protein	CG32037
-0.00792515	0.008202101	-0.001245649	FBgn0037213	CG12581	uncharacterized protein	CG12581
-0.007924002	-0.003049611	0.004131114	FBgn0263480	snoRNA:Irbp-a	ncRNA	CR43595
-0.007923132	-0.000445801	0.0053564	FBgn0267667	asRNA:CR46005	antisense RNA:CR46005	CR46005
-0.007922589	0.004038148	-0.006452141	FBgn0030809	Ubr1	Ubr1 ubiquitin ligase	CG9086
-0.007917245	-0.00023458	0.004378565	FBgn0029877	CG17717	uncharacterized protein	CG17717
-0.007914319	-0.002125531	0.004353444	FBgn0030358	CG10362	uncharacterized protein	CG10362
-0.007914088	-0.010033764	0.003919297	FBgn0031093	CG9581	uncharacterized protein	CG9581
-0.007905865	-0.001186676	0.004367	FBgn0052319	Naa30B	N(alpha)-acetyltransferase 30 B	CG32319
-0.007892721	-0.00152105	0.005227323	FBgn0267440	lncRNA:CR45790	long non-coding RNA:CR45790	CR45790
-0.00789207	-0.002689869	0.003887627	FBgn0036195	Dnai2	dynein, axonemal, intermediate chain 2	CG6053
-0.007888305	-0.00292434	0.007424144	FBgn0036979	CG13247	uncharacterized protein	CG13247
-0.007887147	-0.005810317	-0.01174253	FBgn0287620	lncRNA:CR46489	long non-coding RNA:CR46489	CR46489
-0.007873065	1.2944E-05	0.004498844	FBgn0038630	CG14305	uncharacterized protein	CG14305
-0.007867129	0.000816739	0.011160524	FBgn0034314	nopo	no poles	CG5140
-0.007864975	0.000960474	-0.00469697	FBgn0037664	CG8420	uncharacterized protein	CG8420
-0.007862564	-0.001598227	-0.005976311	FBgn0002641	mal	maroon-like	CG1692
-0.007855106	-0.007949749	0.005925601	FBgn0052071	CG32071	uncharacterized protein	CG32071
-0.007850387	-0.000663745	0.001443125	FBgn0053919	CG33919	uncharacterized protein	CG33919
-0.007843727	-0.005590965	0.006115246	FBgn0264598	PsGEF	Protostome-specific GEF	CG43947
-0.007831158	-0.000114413	0.012295112	FBgn0030085	CG6999	uncharacterized protein	CG6999
-0.007830911	0.003227018	-0.002334924	FBgn0033468	CG1418	uncharacterized protein	CG1418
-0.007826937	0.0013367	0.003716013	FBgn0030206	CG2889	uncharacterized protein	CG2889
-0.007816029	0.000859664	0.000305956	FBgn0264912	lncRNA:CR44103	long non-coding RNA:CR44103	CR44103
-0.007811759	0.000989322	0.002450599	FBgn0001086	fzy	fizzy	CG4274
-0.00780271	-0.001577122	-0.005736392	FBgn0024689	fws	four way stop	CG6549
-0.007785524	0.001498579	-0.002821427	FBgn0028434	Ercc1	Ercc1	CG10215
-0.007784746	0.009061008	0.017716838	FBgn0263745	CR43670	pseudo	CR43670
-0.007783988	0.005336554	-0.009152565	FBgn0011569	can	cannonball	CG6577
-0.007776153	0.000725055	0.002218539	FBgn0030794	CG13005	uncharacterized protein	CG13005
-0.007772602	0.001233232	0.000948511	FBgn0036980	RhoBTB	Rho-related BTB domain containing	CG5701
-0.007770586	0.028662575	-8.9923E-06	FBgn0031948	CG7149	uncharacterized protein	CG7149
-0.007768232	-0.005580855	-0.012244404	FBgn0052262	CG32262	uncharacterized protein	CG32262
-0.007760672	0.005895347	0.000596262	FBgn0286813	SRPK	SR Protein Kinase	CG8174
-0.007756372	-0.000485534	-0.003478117	FBgn0036549	CG10516	uncharacterized protein	CG10516
-0.007751023	0.006106724	0.016419246	FBgn0040928	CR15345	pseudo	CR15345
-0.007750172	0.001128572	-0.000429696	FBgn0010309	pigeon	pigeon	CG10739
-0.007749452	0.010028556	-0.001402485	FBgn0250754	CG42232	uncharacterized protein	CG42232
-0.00774925	-0.003111388	0.016834314	FBgn0032034	Rcd4	Reduction in Cnn dots 4	CG17295
-0.007739798	0.003280643	0.004525808	FBgn0050090	CG30090	uncharacterized protein	CG30090
-0.007739066	0.003765168	-6.55004E-05	FBgn0034689	CG2921	uncharacterized protein	CG2921
-0.007738379	0.000613993	-0.010334128	FBgn0051754	His-Psi:CR31754	pseudo	CR31754
-0.007737029	0.005507406	0.000656541	FBgn0033806	FLASH	FLICE-associated huge protein	CG4616
-0.00773425	-0.002992702	-0.001334248	FBgn0033925	CG8617	uncharacterized protein	CG8617
-0.007734177	-0.004219086	0.001936581	FBgn0028965	A16	A16	CG9933
-0.00773072	-0.002249867	0.004748178	FBgn0051542	CG31542	uncharacterized protein	CG31542
-0.007722887	0.017281892	-0.001606368	FBgn0262738	norpA	no receptor potential A	CG3620
-0.007716341	0.000601737	0.004379906	FBgn0020370	TppII	tripeptidyl-peptidase II	CG3991
-0.007713725	0.003786878	-0.002507838	FBgn0033846	mip120	Myb-interacting protein 120	CG6061
-0.007712862	-0.004806692	0.004944593	FBgn0024998	CG2685	uncharacterized protein	CG2685
-0.007710136	0.003918916	-0.002002902	FBgn0036181	Muc68Ca	Mucin 68Ca	CG18331
-0.007705499	0.010438083	-0.006541311	FBgn0050438	Ugt50B3	UDP-glycosyltransferase family 50 member B3	CG30438
-0.007702356	0.002625251	0.009037696	FBgn0033170	sPLA2	secretory Phospholipase A2	CG11124
-0.007700103	-0.001156257	0.005028343	FBgn0015600	toc	toucan	CG9660
-0.007689424	-0.009080538	0.025961292	FBgn0033752	CG8569	uncharacterized protein	CG8569
-0.007686734	-0.001381134	0.001202637	FBgn0039250	Mink	Mitotic spindle and nuclear protein	CG11120
-0.007676176	-0.006417131	0.000512378	FBgn0264695	Mhc	Myosin heavy chain	CG17927
-0.007673018	0.001930914	0.016585205	FBgn0052218	lncRNA:CR32218	long non-coding RNA:CR32218	CR32218
-0.007672936	-0.003469417	0.008668315	FBgn0051528	CG31528	uncharacterized protein	CG31528
-0.007669809	-0.002024308	-0.006884905	FBgn0037549	CG7878	uncharacterized protein	CG7878
-0.007660603	0.009809897	0.011203845	FBgn0004170	sc	scute	CG3827
-0.007657333	-0.003380734	0.004078446	FBgn0026257	cav	caravaggio	CG6219
-0.00765684	0.001384617	0.006916837	FBgn0029747	CG5062	uncharacterized protein	CG5062
-0.007655399	-0.000147644	0.003261435	FBgn0030376	CG2750	uncharacterized protein	CG2750
-0.007653943	-0.000223505	0.010779035	FBgn0038828	CG17270	uncharacterized protein	CG17270
-0.007650007	-0.006253296	0.010805597	FBgn0031483	CG9641	uncharacterized protein	CG9641
-0.007649852	-0.00429078	0.004396585	FBgn0015075	Ddx1	Dead-box-1	CG9054
-0.007645071	-0.002973308	0.00842437	FBgn0034921	DCP1	Decapping protein 1	CG11183
-0.007643393	0.000941729	0.004735817	FBgn0038189	Art6	Arginine methyltransferase 6	CG9927
-0.007642215	-0.010281361	0.005472355	FBgn0035636	Cralbp	Cellular retinaldehyde binding protein	CG10546
-0.007639849	-0.006394498	0.002722572	FBgn0032744	Ttc19	Tetratricopeptide repeat domain 19	CG15173
-0.00763843	-0.02284766	-0.008601712	FBgn0030028	Corp	Companion of reaper	CG10965
-0.007636924	-0.013770043	0.000696962	FBgn0260468	CG7950	uncharacterized protein	CG7950
-0.007631004	0.002020288	-0.001969671	FBgn0263144	bin3	bicoid-interacting protein 3	CG8276
-0.007621641	0.001983574	0.002933978	FBgn0031006	rictor	rapamycin-insensitive companion of Tor	CG8002
-0.007610815	-0.006028024	0.012409833	FBgn0042627	FASN2	Fatty acid synthase 2	CG3524
-0.00760993	0.005301804	0.005883014	FBgn0037836	CG14692	uncharacterized protein	CG14692
-0.007608203	-0.003716499	0.005569877	FBgn0038596	CG14312	uncharacterized protein	CG14312
-0.007598907	0.005393312	-0.000474854	FBgn0036397	Nprl3	Nitrogen permease regulator-like 3	CG8783
-0.007597223	0.003643971	0.003139452	FBgn0035518	CG15011	uncharacterized protein	CG15011
-0.007596664	-0.000620197	0.003122331	FBgn0020261	pcm	pacman	CG3291
-0.007596475	0.014341328	0.004059009	FBgn0086655	jing	jing	CG9397
-0.007590536	-0.008192613	0.006602903	FBgn0024360	MTPAP	mitochondrial poly(A) polymerase	CG11418
-0.00758237	-0.004241703	-0.002391925	FBgn0015569	alpha-Est10	alpha-Esterase-10	CG1131
-0.007580296	-0.002371567	-0.003774784	FBgn0036486	Msh6	Msh6	CG7003
-0.007578027	-0.000610795	0.006052754	FBgn0267551	asRNA:CR45891	antisense RNA:CR45891	CR45891
-0.007561894	-0.001806543	5.37374E-05	FBgn0029907	Atx-1	Ataxin 1	CG4547
-0.007558293	0.012312555	0.002199933	FBgn0024728	Slip1	SLo interacting protein 1	CG1783
-0.007552643	-0.004076062	0.019945446	FBgn0026778	Rad1	Radiation insensitive 1	CG3240
-0.007552643	-0.004076062	0.019945446	FBgn0085343	Sws1	SWIM domain containing Srs2 interacting protein 1	CG34314
-0.007550635	-0.001640117	0.0064986	FBgn0010241	Mdr50	Multi drug resistance 50	CG8523
-0.007546589	0.010454004	0.002261628	FBgn0000405	CycB	Cyclin B	CG3510
-0.00754455	-0.000264815	0.00377095	FBgn0030960	Atg101	Autophagy-related 101	CG7053
-0.007540479	0.000626793	0.003395852	FBgn0035431	CG14968	uncharacterized protein	CG14968
-0.007538587	-0.00868863	0.018340189	FBgn0031817	HemK1	HemK methyltransferase 1	CG9531
-0.007538143	0.00107453	0.004604618	FBgn0040106	lectin-21Cb	lectin-21Cb	CG13686
-0.007536161	-0.004754445	0.005614613	FBgn0035027	CG3511	uncharacterized protein	CG3511
-0.007532853	0.003716686	0.01085089	FBgn0266577	asRNA:CR45108	antisense RNA:CR45108	CR45108
-0.007528896	-0.008094617	0.000999878	FBgn0031740	CG7239	uncharacterized protein	CG7239
-0.007523195	0.006839418	0.004528057	FBgn0034270	PIG-A	Phosphatidylinositol glycan anchor biosynthesis class A	CG6401
-0.007520612	0.003576777	-0.013065464	FBgn0035409	CG14963	uncharacterized protein	CG14963
-0.007512942	0.005535156	-0.000790454	FBgn0039602	CG1647	uncharacterized protein	CG1647
-0.007511142	1.07347E-06	0.00430992	FBgn0030107	CG15370	uncharacterized protein	CG15370
-0.007505432	-0.006782019	-0.00453982	FBgn0261286	Mat89Ba	Maternal transcript 89Ba	CG12785
-0.00749843	-0.000910801	0.00508381	FBgn0259219	CG42319	uncharacterized protein	CG42319
-0.007487992	0.001531969	-0.004159627	FBgn0004378	Klp61F	Kinesin-like protein at 61F	CG9191
-0.007486706	-0.002016968	0.004590923	FBgn0267076	asRNA:CR45520	antisense RNA:CR45520	CR45520
-0.00748499	-0.011596565	0.00576517	FBgn0035244	ABCB7	ATP binding cassette subfamily B member 7	CG7955
-0.007478043	0.002612151	0.00018256	FBgn0042085	Bap170	Brahma associated protein 170kD	CG3274
-0.007470813	0.005664122	-0.001579368	FBgn0013765	cnn	centrosomin	CG4832
-0.007470026	0.012525094	-0.007486516	FBgn0260446	GABA-B-R1	metabotropic GABA-B receptor subtype 1	CG15274
-0.007465612	0.007427436	0.00024095	FBgn0034009	CG8155	uncharacterized protein	CG8155
-0.007458306	0.001336299	0.00563642	FBgn0051624	CG31624	uncharacterized protein	CG31624
-0.007454711	-0.001467849	0.00342248	FBgn0031947	CG7154	uncharacterized protein	CG7154
-0.007450138	0.001756412	0.008790035	FBgn0039045	CG17119	uncharacterized protein	CG17119
-0.007446669	4.02416E-05	0.000468897	FBgn0037736	side-VII	sidestep VII	CG12950
-0.007443685	0.00258187	-0.005233786	FBgn0263831	Gen	XPG-like endonuclease	CG10670
-0.007442002	-0.003343721	-0.002403053	FBgn0037356	CG12170	uncharacterized protein	CG12170
-0.007441956	0.010876548	-0.001562544	FBgn0265499	asRNA:CR44368	antisense RNA:CR44368	CR44368
-0.007440692	0.014342706	0.028418169	FBgn0039788	Rpt6R	Regulatory particle triple-A ATPase 6-related	CG2241
-0.007433573	-0.00345954	-0.001131105	FBgn0284250	Oaz	O/E-associated zinc finger protein	CG42702
-0.007429174	0.002457244	0.009472068	FBgn0034834	LS2	Large Subunit 2	CG3162
-0.007428428	0.001556387	0.005384187	FBgn0005696	DNApol-alpha73	DNA polymerase alpha 73kD subunit	CG5923
-0.007428136	0.007592414	0.012862903	FBgn0032813	PCNA2	Proliferating cell nuclear antigen 2	CG10262
-0.007424915	-0.002616362	0.002754311	FBgn0028562	sut2	sugar transporter 2	CG17975
-0.007424424	0.006863419	0.006332793	FBgn0035414	CG14965	uncharacterized protein	CG14965
-0.00742419	-0.003713781	0.004514341	FBgn0040365	CG14628	uncharacterized protein	CG14628
-0.007421704	0.005816833	0.008346743	FBgn0028567	robl62A	robl62A	CG1014
-0.007413399	0.001105022	0.00376839	FBgn0031052	Elys	elys	CG14215
-0.007412273	0.000680806	0.010223443	FBgn0039098	GILT3	Gamma-interferon-inducible lysosomal thiol reductase 3	CG13822
-0.007398729	-0.000930392	0.00337908	FBgn0266281	lncRNA:CR44966	long non-coding RNA:CR44966	CR44966
-0.007398583	0.00447908	-0.002681855	FBgn0032208	Ufd4	Ubiquitin fusion-degradation 4-like	CG5604
-0.007393975	0.003882834	-0.004502215	FBgn0260386	mtg	mind the gap	CG7549
-0.007389047	0.000967601	0.007233913	FBgn0033798	CG15870	uncharacterized protein	CG15870
-0.007382917	0.000363926	0.004482173	FBgn0033890	Ctf4	Chromosome transmission fidelity 4	CG13350
-0.007381575	0.007358991	0.007140325	FBgn0032163	TbCMF46	TbCMF46	CG13125
-0.007374707	-0.001687952	0.00332209	FBgn0265754	lncRNA:CR44561	long non-coding RNA:CR44561	CR44561
-0.007373065	0.004768268	0.010712989	FBgn0026061	Mipp1	Multiple inositol polyphosphate phosphatase 1	CG4123
-0.007372058	0.004077249	-0.017044016	FBgn0030558	CG1461	uncharacterized protein	CG1461
-0.007371177	0.010793105	0.009483461	FBgn0031896	CG4502	uncharacterized protein	CG4502
-0.007361961	-0.003295057	0.001316765	FBgn0029936	CG4617	uncharacterized protein	CG4617
-0.007359561	0.000115544	0.005010557	FBgn0003935	snRNA:U5:34A	small nuclear RNA U5 at 34A	CR31853
-0.007358229	-0.004118239	-0.002101903	FBgn0038739	CG4686	uncharacterized protein	CG4686
-0.007349107	-0.001242284	0.007419558	FBgn0004168	5-HT1A	5-hydroxytryptamine (serotonin) receptor 1A	CG16720
-0.007339308	0.007194891	0.013330705	FBgn0264862	asRNA:CR44053	antisense RNA:CR44053	CR44053
-0.007334507	-0.000184397	0.00467617	FBgn0037895	CG6723	uncharacterized protein	CG6723
-0.007333293	-0.003486132	-0.00757166	FBgn0014395	tilB	touch insensitive larva B	CG14620
-0.007331838	-0.002858237	0.019111214	FBgn0037544	CG11035	uncharacterized protein	CG11035
-0.007329988	0.003952756	-0.019304591	FBgn0086075	snoRNA:Me28S-G3253	ncRNA	CR34704
-0.007329761	0.001059315	0.007970028	FBgn0033760	CG8785	uncharacterized protein	CG8785
-0.007329118	0.008096065	-0.009048511	FBgn0000536	eas	easily shocked	CG3525
-0.007329118	0.005239524	0.010674934	FBgn0032013	Scgalpha	Sarcoglycan alpha	CG7851
-0.007328775	0.003630023	-0.001888059	FBgn0285911	Vps16A	Vacuolar protein sorting 16A	CG8454
-0.007328177	-0.003076857	0.001107746	FBgn0031042	CG14221	uncharacterized protein	CG14221
-0.007323618	0.003897927	-0.000914222	FBgn0086855	CG17078	uncharacterized protein	CG17078
-0.007320141	0.001566592	-0.00337718	FBgn0003654	sw	short wing	CG18000
-0.007319273	0.022780525	-0.001473037	FBgn0259714	DIP-epsilon	Dpr-interacting protein epsilon	CG42368
-0.007319156	-0.00382309	0.000608209	FBgn0003139	PpV	Protein phosphatase V	CG12217
-0.007317327	0.008018612	-0.002486721	FBgn0036801	MYPT-75D	Myosin phosphatase targeting subunit 75D	CG6896
-0.007314481	-0.002496642	0.016466579	FBgn0038490	CG5285	uncharacterized protein	CG5285
-0.007309607	0.008215373	-0.0118063	FBgn0035620	Alp9	Alkaline phosphatase 9	CG5150
-0.007308655	0.005710236	0.000741475	FBgn0028931	CG16863	uncharacterized protein	CG16863
-0.007303648	0.002829445	0.002987536	FBgn0031630	CG15629	uncharacterized protein	CG15629
-0.007302449	0.006630191	-0.018960719	FBgn0266878	lncRNA:CR45339	long non-coding RNA:CR45339	CR45339
-0.007301346	0.00241137	-0.000310944	FBgn0011737	Wee1	Wee1 kinase	CG4488
-0.007299511	-0.004175125	-0.000635016	FBgn0030241	feo	fascetto	CG11207
-0.007296177	-0.004033505	-0.003085592	FBgn0031398	daed	daedalus	CG10880
-0.007294115	-0.005722591	-0.011246706	FBgn0039182	CG5728	uncharacterized protein	CG5728
-0.00729345	0.006427005	0.003241884	FBgn0010398	Lrr47	Leucine-rich repeat 47	CG6098
-0.0072901	0.002554496	-0.003132669	FBgn0031871	Fgop2	Fibroblast growth factor receptor 1 oncogene partner 2	CG10158
-0.007289975	0.00250766	0.008689642	FBgn0035949	CG13314	uncharacterized protein	CG13314
-0.007288249	0.000196299	0.003889736	FBgn0266708	Cep89	Centrosomal protein 89kDa	CG8214
-0.007286125	0.00811235	-0.013302079	FBgn0031707	CG14020	uncharacterized protein	CG14020
-0.007282049	0.003776383	-0.006583906	FBgn0259112	asRNA:CR42254	antisense RNA:CR42254	CR42254
-0.00727853	0.001115777	0.004404065	FBgn0035957	CG5144	uncharacterized protein	CG5144
-0.007278238	0.010558528	-0.012739247	FBgn0005626	ple	pale	CG10118
-0.007274629	0.002117175	-0.002322232	FBgn0030010	CG10959	uncharacterized protein	CG10959
-0.007272272	0.010806709	-0.017467546	FBgn0033403	CG13739	uncharacterized protein	CG13739
-0.007272044	0.014465203	0.000901435	FBgn0264495	gpp	grappa	CG42803
-0.007271784	0.010261323	-0.005144516	FBgn0261268	Cul3	Cullin 3	CG42616
-0.007267839	-0.034865274	-0.011654426	FBgn0031148	Cbs	Cystathionine beta-synthase	CG1753
-0.00725766	0.00016246	0.000704261	FBgn0000376	crm	cramped	CG2714
-0.007250188	-0.006705919	0.005508171	FBgn0000557	eEF1alpha2	eukaryotic translation elongation factor 1 alpha 2	CG1873
-0.007249422	0.00378527	-0.009462228	FBgn0011722	Tig	Tiggrin	CG11527
-0.007245991	-0.002849461	-0.006273603	FBgn0030716	CG9170	uncharacterized protein	CG9170
-0.007245058	0.003102549	0.004033173	FBgn0035844	CG13676	uncharacterized protein	CG13676
-0.007230637	0.014227044	0.020908599	FBgn0066292	CheB42c	Chemosensory protein B 42c	CG33350
-0.00722867	0.000610461	-0.001791833	FBgn0011703	RnrL	Ribonucleoside diphosphate reductase large subunit	CG5371
-0.007225966	-0.000462459	0.009775887	FBgn0034272	Ir54a	Ionotropic receptor 54a	CG14487
-0.007223351	0.001547805	-0.009603658	FBgn0050001	CG30001	uncharacterized protein	CG30001
-0.007215775	-0.00049734	0.003407327	FBgn0035644	DNApol-epsilon58	DNA polymerase epsilon 58kD subunit	CG10489
-0.007210826	0.004548246	0.008613464	FBgn0037579	COX7AL	Cytochrome c oxidase subunit 7A-like	CG18193
-0.0072064	-0.004269832	0.028410873	FBgn0031682	CG5828	uncharacterized protein	CG5828
-0.007206211	0.007948857	-0.011697586	FBgn0261403	sxc	super sex combs	CG10392
-0.007204997	0.002720358	-0.004456387	FBgn0026575	hang	hangover	CG32575
-0.007204033	0.00691257	0.004437715	FBgn0040358	CG14625	uncharacterized protein	CG14625
-0.007202613	-0.003823257	0.003978859	FBgn0003082	phr	photorepair	CG11205
-0.00719844	-0.004983763	0.001703975	FBgn0053107	CG33107	uncharacterized protein	CG33107
-0.007198391	-0.000616297	0.005265457	FBgn0051343	CG31343	uncharacterized protein	CG31343
-0.007196107	0.00091679	-0.005243502	FBgn0086361	alph	alphabet	CG1906
-0.007194408	0.002123664	0.000514331	FBgn0266938	lncRNA:CR45389	long non-coding RNA:CR45389	CR45389
-0.007193212	0.007094416	-0.008599223	FBgn0085438	CG34409	uncharacterized protein	CG34409
-0.007191693	-0.010728304	0.008006713	FBgn0032397	Tom70	Translocase of outer membrane 70	CG6756
-0.007184772	-0.00356951	-0.000266189	FBgn0037376	Hat1	Histone acetyltransferase 1	CG2051
-0.007183284	0.004676791	-0.006820705	FBgn0038741	CG17186	uncharacterized protein	CG17186
-0.007181743	0.006443072	-0.021665893	FBgn0287463	asRNA:CR46452	antisense RNA:CR46452	CR46452
-0.007176874	0.003391736	-0.000525942	FBgn0032974	CG3651	uncharacterized protein	CG3651
-0.007173131	0.003060819	-0.003218496	FBgn0015924	crq	croquemort	CG4280
-0.007170872	-0.003043978	0.009719591	FBgn0029843	Nep1	Neprilysin 1	CG5905
-0.007170777	-0.001448288	-0.00328989	FBgn0025635	CG17829	uncharacterized protein	CG17829
-0.007169719	0.005784758	0.000990933	FBgn0023097	bon	bonus	CG5206
-0.007169472	0.004592287	-0.03813917	FBgn0002565	Lsp2	Larval serum protein 2	CG6806
-0.007165175	-0.003441556	0.007978395	FBgn0033742	Nepl10	Neprilysin-like 10	CG8550
-0.007155099	0.005537738	-0.011113462	FBgn0052072	Elo68alpha	Elongase 68alpha	CG32072
-0.007149619	-0.000490796	-0.008841937	FBgn0265340	lncRNA:CR44294	long non-coding RNA:CR44294	CR44294
-0.007144358	0.010170571	-0.003235143	FBgn0033984	Lap1	Lap1	CG10255
-0.007139621	0.004174027	0.004104467	FBgn0011701	repo	reversed polarity	CG31240
-0.007139354	4.10863E-05	0.003700322	FBgn0023513	CG14803	uncharacterized protein	CG14803
-0.007136192	-0.018614695	-0.012055344	FBgn0262719	CG43163	uncharacterized protein	CG43163
-0.007135275	0.003956416	0.012857327	FBgn0039503	CG14262	uncharacterized protein	CG14262
-0.007130025	0.000815845	-0.004553694	FBgn0026431	Grip75	Grip75	CG6176
-0.007126964	0.005762867	-0.01783565	FBgn0267766	asRNA:CR46097	antisense RNA:CR46097	CR46097
-0.007124957	0.017828798	0.002656367	FBgn0037615	CG11760	uncharacterized protein	CG11760
-0.007122151	-0.000535602	0.00447494	FBgn0030722	CG12395	uncharacterized protein	CG12395
-0.007112894	0.012808326	-0.008751774	FBgn0264270	Sxl	Sex lethal	CG43770
-0.007112456	0.005933005	0.000436755	FBgn0033739	Dyb	Dystrobrevin	CG8529
-0.007111396	0.0170734	0.003079463	FBgn0021764	sdk	sidekick	CG5227
-0.007109402	0.004524697	0.015820335	FBgn0000241	bw	brown	CG17632
-0.007107343	-0.011139589	-0.00927138	FBgn0266215	asRNA:CR44910	antisense RNA:CR44910	CR44910
-0.007107079	0.00196384	-0.000104832	FBgn0035026	Fcp1	TFIIF-interacting CTD phosphatase	CG12252
-0.007106074	-0.002758152	0.005452617	FBgn0030009	CG15336	uncharacterized protein	CG15336
-0.007104131	0.001090145	0.002929249	FBgn0086695	hd	humpty dumpty	CG2669
-0.007103905	0.002758784	0.017234921	FBgn0041706	CG3253	uncharacterized protein	CG3253
-0.007100521	0.002444807	-0.006029004	FBgn0002887	mus201	mutagen-sensitive 201	CG10890
-0.007098861	0.005210447	0.004966836	FBgn0001324	kto	kohtalo	CG8491
-0.00709778	0.005744851	0.005430763	FBgn0267991	lncRNA:CR46258	long non-coding RNA:CR46258	CR46258
-0.007097326	0.019299973	0.023761762	FBgn0029930	CG12541	uncharacterized protein	CG12541
-0.007091674	-0.011223162	0.01257766	FBgn0027793	CG14787	uncharacterized protein	CG14787
-0.007091464	-2.65424E-05	0.02376973	FBgn0039848	Loxl1	Lysyl oxidase-like 1	CG11335
-0.007090886	-0.00457436	0.010027537	FBgn0034566	CG9313	uncharacterized protein	CG9313
-0.007087293	0.004975134	-0.005154921	FBgn0002906	Blm	Bloom syndrome helicase	CG6920
-0.007086798	0.016159359	-0.00178846	FBgn0266369	Mtp	Microsomal triacylglycerol transfer protein	CG9342
-0.007085476	0.004813784	0.005637173	FBgn0038788	Sirt2	Sirtuin 2	CG5085
-0.007084417	0.005611188	-0.004379015	FBgn0067779	dbr	debra	CG11371
-0.007083753	0.006017324	0.009140771	FBgn0029656	CG10793	uncharacterized protein	CG10793
-0.007079274	0.000918359	-0.004305904	FBgn0037149	CG14561	uncharacterized protein	CG14561
-0.007077566	0.00442827	0.000285013	FBgn0033916	Usp20-33	Ubiquitin specific protease 20/33	CG8494
-0.007070632	0.002993766	-0.015619059	FBgn0053475	CG33475	uncharacterized protein	CG33475
-0.007069079	-0.013802888	-0.000993517	FBgn0033883	CG16935	uncharacterized protein	CG16935
-0.007064757	-0.002678968	0.004453906	FBgn0035325	CG13806	uncharacterized protein	CG13806
-0.007064616	0.001354927	0.003717596	FBgn0052104	CG32104	uncharacterized protein	CG32104
-0.007063264	-0.000776567	0.003545073	FBgn0051233	CG31233	uncharacterized protein	CG31233
-0.007062115	0.001105894	0.002201977	FBgn0031191	Cp110	Centriolar coiled coil protein 110kDa	CG14617
-0.007060699	-0.002634813	-0.001153434	FBgn0029891	Pink1	PTEN-induced putative kinase 1	CG4523
-0.007059852	0.005217217	-0.000467471	FBgn0039294	Cad96Cb	Cadherin 96Cb	CG13664
-0.007058472	-0.000840513	0.004461843	FBgn0031155	CG15446	uncharacterized protein	CG15446
-0.007054298	0.002658771	-0.002600021	FBgn0032296	CG6729	uncharacterized protein	CG6729
-0.007053382	0.000213802	-0.000541647	FBgn0029643	CG14420	uncharacterized protein	CG14420
-0.007050293	-7.54585E-05	0.008236982	FBgn0264712	CG1172	uncharacterized protein	CG1172
-0.007044749	-0.008093064	-0.00884504	FBgn0001341	Mybbp1A	MYB binding protein 1a	CG6189
-0.007042047	0.00454889	-0.001759236	FBgn0043900	pygo	pygopus	CG11518
-0.007039643	0.000276771	0.006026613	FBgn0038690	CG11703	uncharacterized protein	CG11703
-0.007037319	-0.001264635	0.006689047	FBgn0013753	Bgb	Big brother	CG7959
-0.007033332	-0.002547858	-0.000461131	FBgn0016919	nompB	no mechanoreceptor potential B	CG12548
-0.007029874	0.002085268	-0.000391372	FBgn0025874	Meics	Meiotic central spindle	CG8474
-0.007028982	0.000674163	0.005767848	FBgn0015561	unpg	unplugged	CG1650
-0.007017893	0.008430387	0.000595152	FBgn0011802	Gem3	Gemin 3	CG6539
-0.007016333	0.004112956	-0.001810637	FBgn0261397	didum	dilute class unconventional myosin	CG2146
-0.006999608	0.002524301	0.000526168	FBgn0034631	TAF1C-like	TATA box-binding protein-associated factor RNA polymerase I subunit C-like	CG10496
-0.006996445	0.008823895	0.012258162	FBgn0058006	CG40006	uncharacterized protein	CG40006
-0.006993038	0.002112159	-0.006877202	FBgn0037781	Fancl	fancl	CG12812
-0.006990307	-0.000451552	0.009195174	FBgn0037726	CG9492	uncharacterized protein	CG9492
-0.006985306	0.002956118	0.004860318	FBgn0030817	CG4991	uncharacterized protein	CG4991
-0.006983855	-0.000788232	0.007512359	FBgn0036059	nudE	nudE	CG8104
-0.006982393	-0.001539309	0.019843575	FBgn0038765	CG4424	uncharacterized protein	CG4424
-0.006982279	0.001741526	0.003961716	FBgn0030361	CG1492	uncharacterized protein	CG1492
-0.00697922	-0.001622472	-0.006277758	FBgn0267485	asRNA:CR45835	antisense RNA:CR45835	CR45835
-0.006974015	0.008019664	-0.005777187	FBgn0266848	wap	wings apart	CG14614
-0.006973046	-0.008749958	-0.009714114	FBgn0023527	CG3071	uncharacterized protein	CG3071
-0.006972845	0.001255093	-0.003791518	FBgn0035960	CG4942	uncharacterized protein	CG4942
-0.006958009	-0.000353048	0.005847655	FBgn0050401	dany	distal antenna-young	CG30401
-0.006957106	0.00424871	0.001255631	FBgn0266669	Sec3	Secretory 3	CG3885
-0.006948168	0.001230531	0.002039167	FBgn0036106	CG6409	uncharacterized protein	CG6409
-0.006941367	-0.005459928	0.002968053	FBgn0037063	CG9391	uncharacterized protein	CG9391
-0.006940699	-0.002233636	0.009364117	FBgn0039855	CG1638	uncharacterized protein	CG1638
-0.006933051	0.005733462	0.006036372	FBgn0031897	CG13784	uncharacterized protein	CG13784
-0.006926696	-0.003328319	0.00834121	FBgn0266740	asRNA:CR45213	antisense RNA:CR45213	CR45213
-0.006926461	0.003999924	0.006782122	FBgn0030956	CG18259	uncharacterized protein	CG18259
-0.006926126	-0.004804249	0.004252778	FBgn0263832	Rcd5	Reduction in Cnn dots 5	CG1135
-0.006921172	0.004112249	-0.011738011	FBgn0035331	MsR1	Myosuppressin receptor 1	CG8985
-0.006917503	-0.003301744	0.000311226	FBgn0052343	Atac3	Ada2a-containing complex component 3	CG32343
-0.006917137	0.009167775	-0.002532696	FBgn0262364	CG43062	uncharacterized protein	CG43062
-0.006916441	-0.002406945	0.004853883	FBgn0263512	Vsx2	Visual system homeobox 2	CG33980
-0.006914507	0.000157708	-0.000968187	FBgn0037746	CG8478	uncharacterized protein	CG8478
-0.00691379	-0.000483602	-0.002946142	FBgn0038857	Bdbt	Bride of doubletime	CG17282
-0.00691374	0.002530291	-0.006549856	FBgn0039877	Mccc1	Methylcrotonoyl-CoA carboxylase 1	CG2118
-0.006912154	0.00104725	0.010561356	FBgn0260399	gwl	greatwall	CG7719
-0.006907201	-0.002347938	0.004056022	FBgn0027296	temp	tempura	CG3073
-0.006899733	-0.006511639	0.015519622	FBgn0050383	CG30383	uncharacterized protein	CG30383
-0.006890503	-0.007082125	0.001015673	FBgn0026666	MagR	Magnetic receptor	CG8198
-0.006890338	-0.006606122	0.000454362	FBgn0030630	CG12608	uncharacterized protein	CG12608
-0.006886437	0.002224464	-0.003413316	FBgn0011762	DNApol-alpha50	DNA polymerase alpha 50kD subunit	CG7108
-0.006883684	0.000604075	-0.0003246	FBgn0263023	CG43318	uncharacterized protein	CG43318
-0.006880735	-0.004889616	0.011993693	FBgn0034655	CG10307	uncharacterized protein	CG10307
-0.006878264	-0.000340813	0.007809319	FBgn0033110	CG9447	uncharacterized protein	CG9447
-0.006878232	0.00614746	0.019581882	FBgn0032598	ChLD3	ChLD3	CG17905
-0.006877921	0.007637504	-0.004143458	FBgn0023081	gek	genghis khan	CG4012
-0.006877175	-0.000583782	0.007275895	FBgn0030859	CG12990	uncharacterized protein	CG12990
-0.006875588	0.006094056	-0.003633694	FBgn0031759	lid	little imaginal discs	CG9088
-0.006872325	-0.004730629	-0.000604036	FBgn0033528	trsn	translin	CG11761
-0.006870485	0.005472376	-0.002435522	FBgn0030344	Nrd1	Nardilysin	CG2025
-0.006869094	-0.001342901	-0.002432675	FBgn0034051	Mlf	Myelodysplasia/myeloid leukemia factor	CG8295
-0.00686882	-0.001466372	0.005036017	FBgn0038655	CG14297	uncharacterized protein	CG14297
-0.006867298	-0.010139086	0.007392869	FBgn0034527	CG9945	uncharacterized protein	CG9945
-0.006862641	-0.002548506	-0.003990693	FBgn0033354	FANCI	Fanconi anemia complementation group I	CG13745
-0.006859677	-0.000634378	0.006504666	FBgn0267030	lncRNA:CR45474	long non-coding RNA:CR45474	CR45474
-0.006853148	0.00563098	0.004918605	FBgn0002561	l(1)sc	lethal of scute	CG3839
-0.006852873	0.043679424	0.010693629	FBgn0004607	zfh2	Zn finger homeodomain 2	CG1449
-0.006852729	0.004620744	-0.00676946	FBgn0000018	abo	abnormal oocyte	CG6093
-0.006849779	0.001401639	0.01081244	FBgn0030925	Hayan	hayan	CG6361
-0.006847441	0.013273089	0.02056647	FBgn0267984	asRNA:CR46251	antisense RNA:CR46251	CR46251
-0.006840955	0.01117339	0.001455448	FBgn0263258	chas	chascon	CG32556
-0.006832192	0.003840754	0.001859913	FBgn0000221	brn	brainiac	CG4934
-0.006830361	-0.000300584	-0.013522033	FBgn0035154	hiro	highroad	CG3344
-0.006829509	0.00449444	0.005525748	FBgn0261004	asl	asterless	CG2919
-0.006818964	-0.003509038	0.001025713	FBgn0052679	CG32679	uncharacterized protein	CG32679
-0.0068165	0.028548718	-0.021957521	FBgn0013697	trnK	mitochondrial transfer RNA:Lysine-CTT	CR34070
-0.006812813	0.000772493	0.004269196	FBgn0033578	BBS4	Bardet-Biedl syndrome 4	CG13232
-0.006811773	-0.010160417	0.001388894	FBgn0052600	dpr8	defective proboscis extension response 8	CG32600
-0.006810706	-0.000996385	0.014418206	FBgn0035903	CG6765	uncharacterized protein	CG6765
-0.006807132	0.000274919	-0.001357076	FBgn0030088	Arfrp1	ADP-ribosylation factor related protein 1	CG7039
-0.00680609	-0.007400212	0.013731624	FBgn0031399	mio	missing oocyte	CG7074
-0.00680397	0.000249232	0.010209378	FBgn0052447	CG32447	uncharacterized protein	CG32447
-0.0068024	-0.002314153	0.004078836	FBgn0037546	mAChR-B	muscarinic Acetylcholine Receptor, B-type	CG7918
-0.006800307	0.004505356	-0.007963463	FBgn0035359	CG1143	uncharacterized protein	CG1143
-0.006800118	0.003549106	-0.004050361	FBgn0262477	FoxP	Forkhead box P	CG43067
-0.006799619	0.020044844	-0.002274354	FBgn0043069	MESK4	Misexpression suppressor of KSR 4	CG31447
-0.006797406	0.002514808	0.003387134	FBgn0037934	CG6830	uncharacterized protein	CG6830
-0.006795612	0.006112248	0.013747282	FBgn0052706	CG32706	uncharacterized protein	CG32706
-0.006795332	-0.002077784	-0.003343063	FBgn0028962	AlaRS-m	Alanyl-tRNA synthetase, mitochondrial	CG4633
-0.00679183	0.000191257	0.003850848	FBgn0011020	Sas-4	Spindle assembly abnormal 4	CG10061
-0.006791161	0.001289584	0.005750494	FBgn0037347	SecS	Sec synthetase	CG1427
-0.006789863	-0.004399061	-0.000684871	FBgn0015299	Ssb-c31a	Single stranded-binding protein c31A	CG8396
-0.006787846	0.005960581	0.003176566	FBgn0029822	CG12236	uncharacterized protein	CG12236
-0.006787219	-0.000828085	0.004762928	FBgn0050487	CG30487	uncharacterized protein	CG30487
-0.006786855	0.004294895	-0.003813997	FBgn0039639	CG14512	uncharacterized protein	CG14512
-0.006783346	0.015032785	-0.008393727	FBgn0266686	lncRNA:CR45176	long non-coding RNA:CR45176	CR45176
-0.006778413	0.001633034	0.007043981	FBgn0030756	CG9903	uncharacterized protein	CG9903
-0.006777081	0.002997146	-0.001179917	FBgn0015949	hrg	hiiragi	CG9854
-0.006774486	0.005013966	0.011248359	FBgn0263072	CG43347	uncharacterized protein	CG43347
-0.006772231	0.002099059	0.000842084	FBgn0004183	snRNA:U1:82Eb	small nuclear RNA U1 at 82Eb	CR32862
-0.006768678	0.002465699	0.001043163	FBgn0036614	Golgin104	Golgin 104	CG4925
-0.006768184	0.009742622	-0.004906067	FBgn0085264	CG34235	uncharacterized protein	CG34235
-0.006764595	0.001059	0.00607797	FBgn0036874	brv1	brivido-1	CG9472
-0.006762167	7.19833E-05	0.003376892	FBgn0040361	CG14627	uncharacterized protein	CG14627
-0.006758099	0.000303995	0.001060088	FBgn0261881	l(2)35Be	lethal (2) 35Be	CG4140
-0.006750623	-0.002561949	0.009419352	FBgn0039856	CG1774	uncharacterized protein	CG1774
-0.006750425	0.000255042	0.000502895	FBgn0004811	fs(2)ltoPP43	female sterile (2) ltoPP43	CG10528
-0.006747768	0.009103985	-0.005058255	FBgn0050058	CG30058	uncharacterized protein	CG30058
-0.006745715	-0.001745032	0.009654778	FBgn0038686	CG5555	uncharacterized protein	CG5555
-0.006744893	-0.006934032	0.004040915	FBgn0034391	CG15080	uncharacterized protein	CG15080
-0.006742111	0.0004204	-0.0003409	FBgn0267969	lncRNA:CR46247	long non-coding RNA:CR46247	CR46247
-0.006741596	-0.001666163	0.003870778	FBgn0034766	Obp59a	Odorant-binding protein 59a	CG13517
-0.006741183	0.010338392	-0.00121489	FBgn0261823	Asx	Additional sex combs	CG8787
-0.006740857	0.008111087	-0.001998147	FBgn0015396	jumu	jumeau	CG4029
-0.006735709	0.007844559	-0.005346108	FBgn0038303	SIDL	Shal Interactor of Di-Leucine Motif	CG6623
-0.006735271	0.00804955	-0.00481928	FBgn0085341	CG34312	uncharacterized protein	CG34312
-0.006733426	-0.001059669	-0.009699703	FBgn0266719	stac	staccato	CG34349
-0.006729644	0.008860115	-0.001095217	FBgn0042185	MCU	Mitochondrial calcium uniporter	CG18769
-0.006728482	-0.00166227	0.002104247	FBgn0037151	CG7130	uncharacterized protein	CG7130
-0.006727159	0.001030544	-0.014226251	FBgn0035186	CG13912	uncharacterized protein	CG13912
-0.006727149	0.00097099	0.000711129	FBgn0035848	Uxs	UDP-xylose synthase	CG7979
-0.006721025	0.014612434	0.00080957	FBgn0040321	GNBP3	Gram-negative bacteria binding protein 3	CG5008
-0.006717647	-0.002891388	0.017482546	FBgn0036812	Nufip	nufip	CG4076
-0.006716254	-0.002018579	0.003288534	FBgn0036310	CG10969	uncharacterized protein	CG10969
-0.006711154	-0.007439875	0.016395687	FBgn0039655	CG14507	uncharacterized protein	CG14507
-0.006708299	-0.002649702	0.009988021	FBgn0033257	sand	sandman	CG8713
-0.006707873	-0.002899835	-0.001490988	FBgn0264816	koko	kokopelli	CG44010
-0.006704407	0.000937298	0.006993557	FBgn0028952	Kebab	Kinetochore and EB1 associated basic protein	CG31672
-0.006698869	0.002581335	0.001447052	FBgn0027609	morgue	modifier of rpr and grim, ubiquitously expressed	CG15437
-0.006698792	-0.017986663	0.013345068	FBgn0030000	CG2260	uncharacterized protein	CG2260
-0.006698155	0.00289442	-0.000698525	FBgn0030739	SWIP	Strumpellin and WASH-interacting protein	CG13957
-0.006697932	0.001105246	-0.001920685	FBgn0003511	Sry-beta	Serendipity beta	CG7938
-0.006695741	0.006954947	0.013244578	FBgn0266096	lncRNA:CR44833	long non-coding RNA:CR44833	CR44833
-0.00669484	-0.003238489	0.004540961	FBgn0037023	CG3698	uncharacterized protein	CG3698
-0.006691525	-0.013314823	0.013523359	FBgn0039201	CG13617	uncharacterized protein	CG13617
-0.006682102	0.001114485	0.000505658	FBgn0262679	CG43149	uncharacterized protein	CG43149
-0.006679501	0.00312061	-0.012207074	FBgn0035265	PIG-Wb	Phosphatidylinositol glycan anchor biosynthesis class W b	CG18173
-0.006677972	0.001977179	0.003323693	FBgn0067861	Sdic1	Sperm-specific dynein intermediate chain 1	CG9580
-0.006672832	-0.005788467	0.006673533	FBgn0261373	CG33228	uncharacterized protein	CG33228
-0.00667006	-0.00414906	-0.007164797	FBgn0054008	CG34008	uncharacterized protein	CG34008
-0.006669141	-0.002106613	-0.005275815	FBgn0033169	CG11123	uncharacterized protein	CG11123
-0.006669105	-0.001333359	0.010193813	FBgn0030503	Tango2	Transport and Golgi organization 2	CG11176
-0.006666886	0.002015001	-0.003013377	FBgn0003459	stwl	stonewall	CG3836
-0.0066651	-0.001822482	0.011635794	FBgn0032846	Pyroxd1	Pyridine nucleotide-disulfide oxidoreductase domain 1	CG10721
-0.006656404	-0.004213542	0.014914299	FBgn0030291	CG1738	uncharacterized protein	CG1738
-0.006650859	-0.00447492	0.020617915	FBgn0023180	Orc6	Origin recognition complex subunit 6	CG1584
-0.006650025	-0.000600423	0.001559499	FBgn0052095	CG32095	uncharacterized protein	CG32095
-0.006649666	-0.003676981	0.014246112	FBgn0001150	gt	giant	CG7952
-0.006647338	-0.000198986	0.012083829	FBgn0037716	Son	Son RNA binding protein	CG8273
-0.0066448	-0.008677978	0.000608872	FBgn0024973	CG2701	uncharacterized protein	CG2701
-0.006640475	-0.000125585	0.002658624	FBgn0036465	Rpn12R	Regulatory particle non-ATPase 12-related	CG11552
-0.006638974	0.001859659	-0.001448239	FBgn0014863	Mlp84B	Muscle LIM protein at 84B	CG1019
-0.006630632	-0.019644059	-0.001284342	FBgn0260795	NaPi-III	Na[+]-dependent inorganic phosphate cotransporter type III	CG42575
-0.006630473	-0.003361363	0.003392674	FBgn0266644	asRNA:CR45151	antisense RNA:CR45151	CR45151
-0.006629534	-0.006655004	0.000976909	FBgn0050094	CG30094	uncharacterized protein	CG30094
-0.006628308	0.005224536	-0.000513872	FBgn0039863	CG1815	uncharacterized protein	CG1815
-0.00662747	0.00431462	0.012374259	FBgn0041174	Vhl	von Hippel-Lindau	CG13221
-0.006627093	0.00580358	0.0087814	FBgn0267611	lncRNA:CR45949	long non-coding RNA:CR45949	CR45949
-0.006625284	0.002535667	-0.008189467	FBgn0053513	Nmdar2	NMDA receptor 2	CG33513
-0.006624932	0.00471866	-0.003283608	FBgn0037998	Cog1	Component of oligomeric golgi complex 1	CG4848
-0.006623169	0.003899933	0.007216804	FBgn0037326	CG14669	uncharacterized protein	CG14669
-0.006620682	-0.009483655	-9.31034E-05	FBgn0027903	Pol31	Pol31 polymerase delta subunit	CG12018
-0.006620598	-0.000585947	-0.014682437	FBgn0035665	Jon65Aiii	Jonah 65Aiii	CG6483
-0.006619259	0.000201796	0.003513548	FBgn0034691	Synj	Synaptojanin	CG6562
-0.006612964	-0.00373733	-0.006097448	FBgn0261530	nbs	nbs	CG6754
-0.006605573	-0.008546333	-0.008136473	FBgn0037071	CG7632	uncharacterized protein	CG7632
-0.0066047	-0.00381524	-0.001960442	FBgn0052786	Gem4b	Gemin 4b	CG32786
-0.006602304	0.000653963	0.002671684	FBgn0038854	CG7044	uncharacterized protein	CG7044
-0.006593725	0.000997611	-0.007338102	FBgn0035073	CG16896	uncharacterized protein	CG16896
-0.006589975	0.048977944	0.010893755	FBgn0026144	CBP	sarcoplasmic calcium-binding protein	CG1435
-0.006585799	-0.001454838	0.00448005	FBgn0031317	Charon	charon	CG5118
-0.006580935	0.002347911	-0.001070761	FBgn0036505	CG7945	uncharacterized protein	CG7945
-0.006577421	0.00081695	-0.002716419	FBgn0032644	CG5131	uncharacterized protein	CG5131
-0.006576253	-0.004046418	0.009017178	FBgn0034030	CG8192	uncharacterized protein	CG8192
-0.006561289	-0.007807385	-0.004926197	FBgn0032154	mtDNA-helicase	mitochondrial DNA helicase	CG5924
-0.006558209	0.00104416	0.00506464	FBgn0030477	dmrt11E	doublesex-Mab related 11E	CG15749
-0.006554012	-0.007915247	0.014635447	FBgn0053108	CG33108	uncharacterized protein	CG33108
-0.006553242	0.004878348	-0.009701478	FBgn0034046	tun	tungus	CG8253
-0.006550235	0.001965438	-0.000469026	FBgn0085405	CG34376	uncharacterized protein	CG34376
-0.006539769	-0.004039047	0.002188362	FBgn0000287	salr	spalt-related	CG4881
-0.006538504	-0.002339079	0.007026511	FBgn0038548	CG17806	uncharacterized protein	CG17806
-0.006538448	0.00344536	0.005009859	FBgn0038475	Keap1	Keap1	CG3962
-0.0065306	0.007884247	-0.015410801	FBgn0052479	Usp10	Ubiquitin specific protease 10	CG32479
-0.006530153	0.003089544	0.001615486	FBgn0010660	Nup214	Nucleoporin 214kD	CG3820
-0.006530094	0.000353446	0.006554402	FBgn0038129	TBC1D5	TBC1 domain family member 5	CG8449
-0.006529981	0.000229681	-0.002436333	FBgn0037081	barc	barricade	CG6049
-0.006529538	-0.000862873	0.002103911	FBgn0086254	Akr1B	Aldo-keto reductase 1B	CG6084
-0.006524708	0.000426103	0.004955876	FBgn0051105	ppk22	pickpocket 22	CG31105
-0.00652237	0.00404972	0.000539737	FBgn0267133	lncRNA:CR45573	long non-coding RNA:CR45573	CR45573
-0.006515056	0.000570886	0.004851533	FBgn0029645	CG14422	uncharacterized protein	CG14422
-0.006512944	0.00787187	-0.004941531	FBgn0030366	Usp7	Ubiquitin-specific protease 7	CG1490
-0.006512884	-0.009204649	0.001166033	FBgn0266284	Ns3	Nucleostemin 3	CG14788
-0.006512743	-0.005819524	-0.003460578	FBgn0032169	CG4709	uncharacterized protein	CG4709
-0.006505443	0.001869848	-0.00096115	FBgn0031435	Elba2	Early boundary activity 2	CG9883
-0.006504246	-0.002372544	-0.002462953	FBgn0027783	SMC2	Structural maintenance of chromosomes 2	CG10212
-0.006503623	0.008538129	0.006820083	FBgn0032876	Cen	Centrocortin	CG1962
-0.006501829	0.000319626	-0.001675228	FBgn0024542	Neos	Neosin	CG8614
-0.006498857	0.004654275	-0.004582609	FBgn0035462	IntS10	Integrator 10	CG1120
-0.006495296	0.007841454	0.007893185	FBgn0267028	lncRNA:CR45472	long non-coding RNA:CR45472	CR45472
-0.00649494	0.004864906	-0.013958656	FBgn0002838	ms(3)K81	male sterile (3) K81	CG14251
-0.006494077	0.004157349	-0.014341745	FBgn0266346	CngB	Cyclic nucleotide-gated ion channel subunit B	CG17922
-0.006493529	0.003674709	0.007795809	FBgn0033807	AQP	aquaporin	CG12251
-0.006491506	0.005738139	-0.008714869	FBgn0036463	Reck	Reversion-inducing-cysteine-rich protein with kazal motifs	CG5392
-0.006490908	-8.52221E-05	0.016076217	FBgn0030642	CG15642	uncharacterized protein	CG15642
-0.006478348	0.001669783	-0.010533142	FBgn0029864	CG15894	uncharacterized protein	CG15894
-0.00647786	0.005999829	0.008408023	FBgn0041710	yellow-f	yellow-f	CG18550
-0.006474288	0.003275701	0.00624881	FBgn0051718	Ir31a	Ionotropic receptor 31a	CG31718
-0.0064721	0.00144004	0.004730813	FBgn0033294	Mal-A4	Maltase A4	CG8693
-0.006469572	-0.010038904	0.008405258	FBgn0086368	tw	twisted	CG12311
-0.006466131	0.004763942	-0.001496233	FBgn0039214	puf	puffyeye	CG5794
-0.006464833	-0.009003764	0.011623967	FBgn0036186	CG6071	uncharacterized protein	CG6071
-0.00646268	0.008611435	0.005765538	FBgn0011576	Cyp4d2	Cytochrome P450-4d2	CG3466
-0.006462612	-0.006275139	-0.000712642	FBgn0029174	Fkbp59	FK506-binding protein 59kD	CG4535
-0.006461424	-0.006495271	0.006968379	FBgn0023171	rnh1	ribonuclease H1	CG8729
-0.006459494	0.006224366	0.00095472	FBgn0265901	asRNA:CR44690	antisense RNA:CR44690	CR44690
-0.00645875	-0.000957677	0.004967209	FBgn0037881	GCC88	GRIP and coiled-coil domain containing 88 kDa	CG10703
-0.006454209	0.001208659	0.008065145	FBgn0031575	Cep97	Centrosomal protein 97kDa	CG3980
-0.006450502	-0.00256869	0.005750574	FBgn0016920	nompC	no mechanoreceptor potential C	CG11020
-0.006446729	-0.012354173	-0.002867307	FBgn0033741	CG8545	uncharacterized protein	CG8545
-0.00644424	-0.002011332	-0.00420578	FBgn0284253	LeuRS	Leucyl-tRNA synthetase	CG33123
-0.006442798	-0.003197286	-0.006838238	FBgn0035901	Pus7	Pseudouridine synthase 7	CG6745
-0.006442594	0.001468013	0.006000611	FBgn0036070	CG8072	uncharacterized protein	CG8072
-0.006434217	-0.00898413	0.007134095	FBgn0025832	Fen1	Flap endonuclease 1	CG8648
-0.006432907	-0.000373098	-0.002296891	FBgn0263143	vret	vreteno	CG4771
-0.006432706	0.006082566	0.000478965	FBgn0030320	CG2247	uncharacterized protein	CG2247
-0.006430983	0.009540521	-0.003804264	FBgn0266673	Sec10	Secretory 10	CG6159
-0.006428727	0.005175243	-9.82531E-05	FBgn0264305	CG43783	uncharacterized protein	CG43783
-0.006420288	-1.57807E-05	0.001277348	FBgn0004379	Klp67A	Kinesin-like protein at 67A	CG10923
-0.006420126	-0.010403228	0.018939952	FBgn0035194	Psf1	Partner of Sld Five 1	CG9187
-0.006416032	0.002619684	-0.000968459	FBgn0261850	Xpd	Xeroderma pigmentosum D	CG9433
-0.006414757	0.008001225	-0.003517237	FBgn0002901	mus304	mutagen-sensitive 304	CG7347
-0.006412227	-0.00368756	0.005257943	FBgn0031195	CG17600	uncharacterized protein	CG17600
-0.006409194	0.003036098	-0.001856776	FBgn0000140	asp	abnormal spindle	CG6875
-0.00640911	0.004011754	0.012098542	FBgn0034437	CG10051	uncharacterized protein	CG10051
-0.006408697	-0.000515414	-0.000991631	FBgn0030631	CG6227	uncharacterized protein	CG6227
-0.006405785	-0.008987647	-0.003355382	FBgn0038597	CG8064	uncharacterized protein	CG8064
-0.006403305	0.002381198	0.013567827	FBgn0033115	Spn42De	Serpin 42De	CG9460
-0.006402763	-0.003841199	-0.00232604	FBgn0034938	CG3803	uncharacterized protein	CG3803
-0.00640259	0.007757171	0.002314419	FBgn0015926	dah	discontinuous actin hexagon	CG6157
-0.006400962	0.004739458	0.005029615	FBgn0029707	CG12688	uncharacterized protein	CG12688
-0.006399131	0.000137681	-0.000578081	FBgn0033693	CG13175	uncharacterized protein	CG13175
-0.006399131	0.000137681	-0.000578081	FBgn0053964	CG33964	uncharacterized protein	CG33964
-0.006397725	0.006904804	0.000523049	FBgn0026432	Grip163	Grip163	CG5688
-0.006394666	-0.004142476	0.00581664	FBgn0003449	snf	sans fille	CG4528
-0.006394639	-0.00172648	-0.013495577	FBgn0044030	mRpS14	mitochondrial ribosomal protein S14	CG32531
-0.006393183	-0.002574594	0.004857058	FBgn0266742	lncRNA:CR45215	long non-coding RNA:CR45215	CR45215
-0.006385784	-0.010604985	0.008462365	FBgn0260458	PGRP-LD	Peptidoglycan recognition protein LD	CG33717
-0.006381157	-0.008771818	0.023457123	FBgn0030121	Cfp1	CXXC finger protein 1	CG17446
-0.006380537	0.006205538	0.000267571	FBgn0263933	ebi	ebi	CG4063
-0.006378029	0.017608732	-0.000766726	FBgn0264491	how	held out wings	CG10293
-0.006368826	-8.20382E-05	-0.003306909	FBgn0035392	CG1271	uncharacterized protein	CG1271
-0.006367042	0.005675979	0.00064354	FBgn0039559	NSD	Nuclear receptor binding SET domain protein	CG4976
-0.006364589	-0.002446239	0.010552048	FBgn0030345	CG1847	uncharacterized protein	CG1847
-0.006364373	0.000342248	0.002778633	FBgn0040262	Ugt37C2	UDP-glycosyltransferase family 37 member C2	CG13270
-0.006361162	0.006995096	-0.004335059	FBgn0031597	CG17612	uncharacterized protein	CG17612
-0.006356329	-0.00239161	-0.000311022	FBgn0002183	dre4	dre4	CG1828
-0.006353933	-0.002468753	-0.004387389	FBgn0051473	CG31473	uncharacterized protein	CG31473
-0.006348494	-0.010302834	0.001598041	FBgn0024956	Mat1	Menage a trois 1	CG7614
-0.006346993	0.001609098	0.006310836	FBgn0036260	Rh7	Rhodopsin 7	CG5638
-0.006344101	-0.008299083	0.012200942	FBgn0037612	CG8112	uncharacterized protein	CG8112
-0.006336957	0.010765655	-0.000363181	FBgn0034321	CG14502	uncharacterized protein	CG14502
-0.006335279	-0.005204789	0.005194298	FBgn0034275	CG5002	uncharacterized protein	CG5002
-0.006330717	0.00419759	-0.006623053	FBgn0037920	CG14710	uncharacterized protein	CG14710
-0.006330181	-0.007764994	0.010857018	FBgn0034908	CG5543	uncharacterized protein	CG5543
-0.006326191	-0.007822732	0.015931469	FBgn0045064	bwa	brain washing	CG13969
-0.006315846	-0.004082984	0.014637771	FBgn0264745	CR44003	pseudo	CR44003
-0.006314925	0.00158647	-6.29737E-05	FBgn0040079	pkaap	pkaap	CG4132
-0.006311661	-0.006705136	-0.001321925	FBgn0003149	Prm	Paramyosin	CG5939
-0.006301173	0.002986451	-0.00276388	FBgn0037363	Atg17	Autophagy-related 17	CG1347
-0.006298705	-0.006805059	0.008548833	FBgn0051477	ATPsynepsilonL	ATP synthase, epsilon subunit-like	CG31477
-0.006293419	-0.022120331	0.017566397	FBgn0022160	Gpo1	Glycerophosphate oxidase 1	CG8256
-0.00628415	-0.016035054	0.020971741	FBgn0039689	CIA30	Complex I intermediate-associated protein, 30 kDa	CG7598
-0.006284063	0.006071793	-0.016287922	FBgn0286827	lncRNA:CR43334	long non-coding RNA:CR43334	CR43334
-0.006281329	-0.002767446	0.010530645	FBgn0038397	CG10185	uncharacterized protein	CG10185
-0.006281045	-0.004932423	0.001277864	FBgn0034876	wmd	wing morphogenesis defect	CG3957
-0.006272284	0.009754156	0.014355881	FBgn0037315	Cerk	Ceramide kinase	CG16708
-0.006271938	-0.009898956	0.004644896	FBgn0028400	Syt4	Synaptotagmin 4	CG10047
-0.006269742	0.00268274	0.008751138	FBgn0264954	fd3F	forkhead domain 3F	CG44123
-0.006269655	0.008406762	-0.00731886	FBgn0036493	CG7255	uncharacterized protein	CG7255
-0.006269611	-0.007213683	-0.009779758	FBgn0030081	CG7246	uncharacterized protein	CG7246
-0.006263844	-0.001048747	-0.001319619	FBgn0034495	CG11788	uncharacterized protein	CG11788
-0.006263688	-0.00487496	0.011889105	FBgn0035157	CG13894	uncharacterized protein	CG13894
-0.006255738	-0.00022047	-0.006827913	FBgn0031775	CG9150	uncharacterized protein	CG9150
-0.006255421	0.005831048	0.002661322	FBgn0040290	RecQ4	RecQ4 helicase	CG7487
-0.006253795	0.006143056	0.00339053	FBgn0031710	Vps52	Vacuolar protein sorting 52	CG7371
-0.006252407	0.001137658	0.003937115	FBgn0034629	Acox57D-d	acyl-Coenzyme A oxidase at 57D distal	CG9709
-0.006247466	0.005269627	-0.010233381	FBgn0028703	Nhe3	Na[+]/H[+] hydrogen exchanger 3	CG11328
-0.006245116	0.001893964	0.000403466	FBgn0033258	CG8712	uncharacterized protein	CG8712
-0.006243463	0.000160744	0.005651363	FBgn0065032	Arpc3B	Actin-related protein 2/3 complex, subunit 3B	CG8936
-0.006243307	-0.004707207	-0.00098347	FBgn0000157	Dll	Distal-less	CG3629
-0.006242114	-0.004068217	0.004910082	FBgn0053867	His-Psi:CR33867	pseudo	CR33867
-0.006239917	0.001566834	-0.007822533	FBgn0036985	zye	zye	CG5847
-0.00623648	-0.010228335	0.012917983	FBgn0039538	CG12883	uncharacterized protein	CG12883
-0.006235992	0.001878368	-0.005632427	FBgn0037468	CG1943	uncharacterized protein	CG1943
-0.006231426	0.006504983	-0.002524106	FBgn0034964	IntS1	Integrator 1	CG3173
-0.006224315	-0.001615465	0.010437828	FBgn0032219	CG4995	uncharacterized protein	CG4995
-0.006223994	-0.002734237	0.018863196	FBgn0036142	Adck5	aarF domain containing kinase 5	CG7616
-0.006213851	-0.003154842	0.00220069	FBgn0037547	CG7910	uncharacterized protein	CG7910
-0.006209834	-0.000150157	-0.001994497	FBgn0265630	sno	strawberry notch	CG44436
-0.006206896	-0.002101372	-0.000503274	FBgn0034704	CG6758	uncharacterized protein	CG6758
-0.006206112	-0.00155105	0.003808594	FBgn0053289	ppk5	pickpocket 5	CG33289
-0.006205937	0.007877207	-0.00477923	FBgn0035880	Culd	CUB and LDLa domain	CG17352
-0.006204836	-0.000195531	0.002000692	FBgn0037560	CR18228	pseudo	CR18228
-0.006202681	6.64397E-05	0.002506007	FBgn0085357	CG34328	uncharacterized protein	CG34328
-0.006202105	0.001318418	-0.003891939	FBgn0033260	Cul4	Cullin 4	CG8711
-0.006200059	-0.000365385	0.00219682	FBgn0037876	CG4820	uncharacterized protein	CG4820
-0.006196658	-0.002256799	0.00127549	FBgn0028895	CG17328	uncharacterized protein	CG17328
-0.006194592	0.003684026	-0.008833602	FBgn0011818	oaf	out at first	CG9884
-0.006192818	0.00214912	0.009055517	FBgn0261561	CG42675	uncharacterized protein	CG42675
-0.006192788	-0.001701042	0.000989722	FBgn0041707	7B2	7B2	CG1168
-0.006188246	0.003799408	0.006633098	FBgn0001083	fw	furrowed	CG1500
-0.006187686	0.008928744	-0.005393156	FBgn0036927	Gabat	gamma-aminobutyric acid transaminase	CG7433
-0.006181694	0.002410421	-0.001264938	FBgn0053257	CG33257	uncharacterized protein	CG33257
-0.006179994	-0.005934029	0.001218564	FBgn0014022	Rlb1	Rlb1	CG8161
-0.006178009	-0.000645878	0.001626362	FBgn0036396	CG17359	uncharacterized protein	CG17359
-0.006176589	-0.003640872	0.022672835	FBgn0041100	park	parkin	CG10523
-0.006175718	0.009167805	-0.000531891	FBgn0025808	Rad17	Rad17	CG7825
-0.006171394	-0.003277125	0.00418625	FBgn0262532	CR43086	pseudo	CR43086
-0.006171304	0.006233802	0.011574553	FBgn0038705	CG11626	uncharacterized protein	CG11626
-0.00616911	0.000864313	-0.013060264	FBgn0039015	Takl2	Tak1-like 2	CG4803
-0.006164942	0.007152537	0.002225796	FBgn0020412	JIL-1	JIL-1 kinase	CG6297
-0.006161064	0.000548169	-0.015402947	FBgn0003326	sca	scabrous	CG17579
-0.006158632	0.00155248	0.001311581	FBgn0035268	CG8001	uncharacterized protein	CG8001
-0.006148676	0.002158055	0.005882783	FBgn0266579	tau	tau	CG45110
-0.006147496	0.001634641	0.001076298	FBgn0014033	Sr-CI	Scavenger receptor class C, type I	CG4099
-0.006145831	-0.00549624	0.003548776	FBgn0083987	snRNA:U11	small nuclear RNA U11	CR34151
-0.006143459	0.006021922	0.010256646	FBgn0014949	btn	buttonless	CG5264
-0.006143254	-0.002268347	-0.003668797	FBgn0051961	TBCC	Tubulin-binding cofactor C	CG31961
-0.006143179	-0.000457953	-0.00302729	FBgn0037384	dgrn	degringolade	CG10981
-0.006142685	0.003777053	-0.01684189	FBgn0264901	lncRNA:CR44092	long non-coding RNA:CR44092	CR44092
-0.006135227	0.007574741	0.023004827	FBgn0032329	Art8	Arginine methyltransferase 8	CG16840
-0.006133302	-0.008428086	0.029585932	FBgn0034939	thoc5	thoc5	CG2980
-0.006132974	0.005499069	0.000998867	FBgn0031683	CG4230	uncharacterized protein	CG4230
-0.006132915	0.004045279	-0.004288691	FBgn0266028	asRNA:CR44793	antisense RNA:CR44793	CR44793
-0.006129148	0.001029496	0.009854523	FBgn0260935	Vps15	Vacuolar protein sorting 15	CG9746
-0.006127945	0.000990275	0.005784894	FBgn0039048	CG17111	uncharacterized protein	CG17111
-0.006125841	0.003331962	-0.000511742	FBgn0030217	CG2124	uncharacterized protein	CG2124
-0.006125769	0.00045113	0.016345858	FBgn0034687	CG11475	uncharacterized protein	CG11475
-0.006124264	-0.006063499	-0.00330588	FBgn0027091	CysRS	Cysteinyl-tRNA synthetase	CG8431
-0.00612323	-0.000185332	0.001975157	FBgn0036791	CG7271	uncharacterized protein	CG7271
-0.006112201	7.87203E-05	0.00580897	FBgn0030937	CG15042	uncharacterized protein	CG15042
-0.006111636	0.000960332	0.00490893	FBgn0000592	Est-6	Esterase 6	CG6917
-0.006106608	0.010702485	0.000507574	FBgn0037120	CG11247	uncharacterized protein	CG11247
-0.006102036	0.002761362	0.019070823	FBgn0051019	CG31019	uncharacterized protein	CG31019
-0.006101455	0.003524984	-0.002444045	FBgn0035238	CG12104	uncharacterized protein	CG12104
-0.006101087	0.00035729	-0.007844634	FBgn0036882	CG9279	uncharacterized protein	CG9279
-0.006095651	-0.008919072	5.01053E-05	FBgn0062440	EMRE	Essential MCU regulator	CG17680
-0.006092593	0.00639468	-0.018372396	FBgn0038878	CG3301	uncharacterized protein	CG3301
-0.006086011	-0.000464692	0.005164374	FBgn0033733	CG8834	uncharacterized protein	CG8834
-0.006084297	0.004922322	0.012982259	FBgn0042126	CG18788	uncharacterized protein	CG18788
-0.006083762	-0.011096469	-0.002006457	FBgn0004118	nAChRbeta2	nicotinic Acetylcholine Receptor beta2	CG6798
-0.006081772	-0.002449493	0.00594072	FBgn0033631	Sod3	Superoxide dismutase 3	CG9027
-0.006078866	0.003216379	0.000648037	FBgn0267115	lncRNA:CR45555	long non-coding RNA:CR45555	CR45555
-0.006077264	-0.033047834	0.014859829	FBgn0267468	asRNA:CR45818	antisense RNA:CR45818	CR45818
-0.006075105	0.00993673	-0.001421492	FBgn0016641	PTP-ER	Protein tyrosine phosphatase-ERK/Enhancer of Ras1	CG9856
-0.006068241	-0.004579511	0.002615899	FBgn0029892	CG3184	uncharacterized protein	CG3184
-0.006063445	0.002839191	0.010755824	FBgn0036849	CG14079	uncharacterized protein	CG14079
-0.006059486	-5.50603E-05	0.000224375	FBgn0027873	Cpsf100	Cleavage and polyadenylation specificity factor 100	CG1957
-0.006052405	0.003397291	-0.001650356	FBgn0005683	pie	pineapple eye	CG5354
-0.00604891	0.010315265	-0.003697643	FBgn0035959	CG4911	uncharacterized protein	CG4911
-0.006048719	0.005438079	0.000168719	FBgn0028741	fab1	fab1 kinase	CG6355
-0.006047665	0.000198457	0.005232747	FBgn0263199	Galk	Galactokinase	CG5288
-0.006047509	0.008557021	0.000283479	FBgn0036574	elg1	enhanced level of genomic instability 1	CG16838
-0.006040732	0.001118303	0.005042414	FBgn0029573	CG14770	uncharacterized protein	CG14770
-0.006040159	0.00134962	0.012211028	FBgn0034140	Lst	Limostatin	CG8317
-0.006036965	0.001033333	-0.002986449	FBgn0036763	TrpRS-m	Tryptophanyl-tRNA synthetase, mitochondrial	CG7441
-0.006033839	0.001492756	0.014320839	FBgn0286833	CG46387	uncharacterized protein	CG46387
-0.006030622	-0.002988239	-0.00033107	FBgn0025807	Rad9	Rad9	CG3945
-0.006030181	-0.008903482	0.0149859	FBgn0052202	CG32202	uncharacterized protein	CG32202
-0.006025558	0.001539558	0.001613477	FBgn0053481	dpr7	defective proboscis extension response 7	CG33481
-0.006022921	9.31357E-05	0.004132008	FBgn0050431	CG30431	uncharacterized protein	CG30431
-0.006016385	0.001583244	0.003043215	FBgn0051601	CG31601	uncharacterized protein	CG31601
-0.006015485	-0.002179217	-0.006610943	FBgn0026602	Ady43A	Ady43A	CG1851
-0.006014962	0.004304991	0.006320106	FBgn0032481	CG16972	uncharacterized protein	CG16972
-0.006014234	-0.002125578	-0.006967161	FBgn0037846	CG6574	uncharacterized protein	CG6574
-0.006006592	0.014090639	-0.004500047	FBgn0262733	Src64B	Src oncogene at 64B	CG7524
-0.006002909	-0.005247889	-0.002003884	FBgn0032244	RfC3	Replication factor C subunit 3	CG5313
-0.005999121	0.002558355	0.001516173	FBgn0039702	Vps16B	Vacuolar protein sorting 16B	CG18112
-0.005997516	0.002375282	0.007430307	FBgn0053499	Sdic4	Sperm-specific dynein intermediate chain 4	CG33499
-0.005997442	-0.004632614	-0.000298852	FBgn0038321	CG6218	uncharacterized protein	CG6218
-0.005993422	-0.004562665	0.016585019	FBgn0033195	CG1360	uncharacterized protein	CG1360
-0.005993081	-0.003518153	0.003625804	FBgn0003248	Rh2	Rhodopsin 2	CG16740
-0.005990233	0.005125269	0.008417014	FBgn0039937	fd102C	forkhead domain 102C	CG11152
-0.005989225	-0.005889402	0.001230462	FBgn0030500	Ndc80	Ndc80	CG9938
-0.005988631	-0.002692105	0.004899101	FBgn0037254	CG14651	uncharacterized protein	CG14651
-0.005987932	0.012099061	0.017126994	FBgn0264945	asRNA:CR44114	antisense RNA:CR44114	CR44114
-0.005986899	0.002212823	-0.013528269	FBgn0051865	Ada1-1	transcriptional Adaptor 1-1	CG31865
-0.005985082	-0.012764552	0.007572827	FBgn0028926	NC2beta	Negative Cofactor 2beta	CG4185
-0.005985061	-0.01158002	-0.007049257	FBgn0036187	RIOK1	RIO kinase 1	CG11660
-0.005981312	-0.02039721	0.024018074	FBgn0039404	CG14543	uncharacterized protein	CG14543
-0.005981204	0.002480552	0.001384989	FBgn0261930	vnd	ventral nervous system defective	CG6172
-0.005980589	-0.006419747	0.005563895	FBgn0038515	CG5823	uncharacterized protein	CG5823
-0.005977619	-0.005750381	0.006056849	FBgn0031473	CG3104	uncharacterized protein	CG3104
-0.005977181	-0.010259159	-0.00180132	FBgn0020272	mst	misato	CG1424
-0.005974933	0.001645222	0.000797151	FBgn0025645	CG3598	uncharacterized protein	CG3598
-0.005973979	0.009031068	-0.006540875	FBgn0264571	lncRNA:CR43943	long non-coding RNA:CR43943	CR43943
-0.005972125	-0.00369994	-0.011466239	FBgn0025393	CG14795	uncharacterized protein	CG14795
-0.005970991	0.00634545	-0.00919452	FBgn0266262	lncRNA:CR44957	long non-coding RNA:CR44957	CR44957
-0.005970601	0.00056422	0.010356275	FBgn0259210	prom	prominin	CG42310
-0.005968209	-0.010127286	0.00979897	FBgn0051633	CG31633	uncharacterized protein	CG31633
-0.005965172	-0.000916422	0.003427227	FBgn0029644	CG14421	uncharacterized protein	CG14421
-0.005956446	0.003699447	-0.007463151	FBgn0265059	lncRNA:CR44170	long non-coding RNA:CR44170	CR44170
-0.005947328	-0.004600316	-0.006844439	FBgn0036886	CG9300	uncharacterized protein	CG9300
-0.005943721	-0.001662022	0.005794813	FBgn0034573	CG3295	uncharacterized protein	CG3295
-0.005935217	-0.011643409	-0.00511541	FBgn0036124	CG7839	uncharacterized protein	CG7839
-0.005932419	-0.006724255	0.006329219	FBgn0028837	CSN6	COP9 signalosome subunit 6	CG6932
-0.00592922	-0.00203848	0.003831745	FBgn0029753	CG4198	uncharacterized protein	CG4198
-0.005922484	0.002472236	-0.003296504	FBgn0039329	CG10669	uncharacterized protein	CG10669
-0.005912586	9.33539E-05	-0.002659349	FBgn0051898	CG31898	uncharacterized protein	CG31898
-0.005912493	0.000744889	-0.004628655	FBgn0029686	Glos	Gaulos	CG2941
-0.005911201	0.003053312	-0.014176582	FBgn0031227	CG3709	uncharacterized protein	CG3709
-0.005907979	-0.000426923	0.005816257	FBgn0052704	Ir8a	Ionotropic receptor 8a	CG32704
-0.005906988	-0.007401177	-0.000296352	FBgn0283525	l(2)10685	lethal (2) 10685	CG4749
-0.005905077	-0.002294563	0.012652326	FBgn0039152	Root	Rootletin	CG6129
-0.005899545	0.000126331	0.001652636	FBgn0028704	Nckx30C	Nckx30C	CG18660
-0.005895726	0.009060562	-0.007091566	FBgn0083068	CG33947	uncharacterized protein	CG33947
-0.005885853	-0.00221608	-0.00184792	FBgn0037792	TAF1B	TATA box-binding protein-associated factor RNA polymerase I subunit B	CG6241
-0.005882387	0.000716033	0.008005798	FBgn0267814	asRNA:CR46139	antisense RNA:CR46139	CR46139
-0.005877645	0.006453667	0.006513077	FBgn0086367	t	tan	CG12120
-0.005877261	0.004046177	0.001964304	FBgn0002872	mu2	mutator 2	CG1960
-0.005875763	-0.000455034	0.011643291	FBgn0264721	lncRNA:CR43989	long non-coding RNA:CR43989	CR43989
-0.005867363	0.003845502	0.014002168	FBgn0039915	Gat	GABA transporter	CG1732
-0.005865636	-0.000337559	-0.002968516	FBgn0022724	Taf8	TBP-associated factor 8	CG7128
-0.005857684	0.008917	-0.003786634	FBgn0030680	CG8944	uncharacterized protein	CG8944
-0.005855672	0.003945815	0.014656123	FBgn0019650	toy	twin of eyeless	CG11186
-0.005849769	-0.002407101	0.000863659	FBgn0039270	PQBP1	Poly-glutamine tract binding protein 1	CG11820
-0.005848498	0.011472579	0.015091637	FBgn0263975	CR43727	pseudo	CR43727
-0.00584463	0.011625126	0.00913546	FBgn0064912	CG31178	uncharacterized protein	CG31178
-0.005843154	-0.000362326	0.004241111	FBgn0035217	FucTD	alpha1,3-fucosyltransferase D	CG9169
-0.005839963	0.012554221	-0.005916083	FBgn0086608	CG34112	uncharacterized protein	CG34112
-0.005833393	0.003599043	-0.010931178	FBgn0032119	CG3769	uncharacterized protein	CG3769
-0.005831397	0.001701254	0.007677119	FBgn0033706	Vha36-2	Vacuolar H[+] ATPase 36kD subunit 2	CG13167
-0.005831223	0.000133638	0.001906359	FBgn0030582	CG14411	uncharacterized protein	CG14411
-0.005825657	0.005730369	-0.002803228	FBgn0030049	Trf4-1	Topoisomerase related function 4-1	CG11265
-0.005823842	-0.003940445	0.006852549	FBgn0053222	CR33222	pseudo	CR33222
-0.005819755	0.003709449	0.003810315	FBgn0033988	pcs	parcas	CG7761
-0.005816576	0.006401761	0.006769826	FBgn0052320	CG32320	uncharacterized protein	CG32320
-0.005815908	-0.001363778	-0.00499662	FBgn0034210	Camp	Cathelicidin-like antimicrobial protein	CG6568
-0.005814211	0.02158827	0.006593033	FBgn0051075	CG31075	uncharacterized protein	CG31075
-0.005810775	0.004616807	-0.00278849	FBgn0033766	Nup188	Nucleoporin 188kDa	CG8771
-0.005810457	-0.010299271	-0.002140266	FBgn0261266	zuc	zucchini	CG12314
-0.00580833	0.002833448	0.002334934	FBgn0030710	CG8924	uncharacterized protein	CG8924
-0.005802277	0.000643372	-0.000869406	FBgn0028343	Ankle2	Ankyrin repeat and LEM domain containing 2	CG8465
-0.005793332	-0.001481052	-0.000758875	FBgn0036735	Edc3	Enhancer of decapping 3	CG6311
-0.005788918	0.005394081	0.011813521	FBgn0284081	CG46303	uncharacterized protein	CG46303
-0.005784387	0.001133049	0.009405221	FBgn0085786	CR41501	pseudo	CR41501
-0.005781235	-0.002475504	0.024248221	FBgn0024975	CG2712	uncharacterized protein	CG2712
-0.00577722	0.004685992	0.000934818	FBgn0083990	lncRNA:sphinx	long non-coding RNA:sphinx	CR34154
-0.005774684	0.004813441	-0.006508616	FBgn0005670	Cyp4d1	Cytochrome P450-4d1	CG3656
-0.005773861	0.007469163	-0.000968805	FBgn0037944	CG6923	uncharacterized protein	CG6923
-0.005771421	0.003132253	-0.010185032	FBgn0038365	CG9593	uncharacterized protein	CG9593
-0.005769666	0.001251542	0.01993628	FBgn0267810	asRNA:CR46135	antisense RNA:CR46135	CR46135
-0.0057668	-0.002107829	-0.004726293	FBgn0051648	CG31648	uncharacterized protein	CG31648
-0.005766562	0.005336983	0.000498957	FBgn0053182	Kdm4B	Lysine (K)-specific demethylase 4B	CG33182
-0.005761725	-0.001092204	0.000311612	FBgn0036038	defl	deflated	CG18176
-0.005760672	0.013668147	-0.009983485	FBgn0013705	trnS2	mitochondrial transfer RNA:Serine-GCT	CR34080
-0.005759581	0.006666129	0.011319518	FBgn0032533	CG16888	uncharacterized protein	CG16888
-0.005755504	0.032557579	0.030030496	FBgn0000256	capu	cappuccino	CG3399
-0.005749083	-0.008743794	0.008109184	FBgn0025336	CG4882	uncharacterized protein	CG4882
-0.005748136	-0.000573493	0.001345607	FBgn0038540	CG14321	uncharacterized protein	CG14321
-0.005747942	-0.001881952	-0.004576177	FBgn0031315	CG14341	uncharacterized protein	CG14341
-0.005745291	-0.01917502	0.006854282	FBgn0038989	CG6937	uncharacterized protein	CG6937
-0.005740189	0.000482295	0.003095411	FBgn0035316	CG15878	uncharacterized protein	CG15878
-0.005738837	0.004484401	0.001814876	FBgn0034053	Cyp4aa1	Cyp4aa1	CG8302
-0.005738374	0.001112805	0.012043385	FBgn0037553	CG18249	uncharacterized protein	CG18249
-0.005735717	-0.00049619	0.004527995	FBgn0040805	CG12355	uncharacterized protein	CG12355
-0.005732752	-0.000859645	-0.003682315	FBgn0019949	Cdk9	Cyclin-dependent kinase 9	CG5179
-0.005730808	-0.002857805	0.004206528	FBgn0035035	Samtor	S-adenosylmethionine sensor upstream of TORC1	CG3570
-0.005726219	0.006547558	0.009221313	FBgn0267993	lncRNA:CR46260	long non-coding RNA:CR46260	CR46260
-0.005725249	1.00456E-05	0.003453591	FBgn0259213	side-II	sidestep II	CG42313
-0.005724966	0.001334318	0.002269366	FBgn0002707	mei-9	meiotic 9	CG3697
-0.00572032	0.005723238	0.001963244	FBgn0052027	lncRNA:CR32027	long non-coding RNA:CR32027	CR32027
-0.00571823	0.002424726	-0.010351144	FBgn0086072	snoRNA:Or-CD11a	ncRNA	CR34701
-0.00571703	-0.001174129	0.003332899	FBgn0030664	CG8119	uncharacterized protein	CG8119
-0.005714889	0.000602483	-0.000321971	FBgn0033607	CG9062	uncharacterized protein	CG9062
-0.005706449	-0.003534607	-0.007594446	FBgn0030178	Naxe	NAD(P)HX epimerase	CG2974
-0.005703876	-0.007075608	0.001792199	FBgn0031286	CG3862	uncharacterized protein	CG3862
-0.005698831	-0.005149929	0.001175711	FBgn0033475	CG12129	uncharacterized protein	CG12129
-0.00569745	0.004521664	0.00171246	FBgn0000137	ase	asense	CG3258
-0.005696229	0.002650378	0.000556551	FBgn0261612	CngA	Cyclic nucleotide-gated ion channel subunit A	CG42701
-0.005695431	-0.013143598	-0.006606866	FBgn0037715	CG9399	uncharacterized protein	CG9399
-0.005694975	-0.000747457	0.006265765	FBgn0031012	CG8051	uncharacterized protein	CG8051
-0.005692686	0.003175484	0.003148805	FBgn0032414	CG17211	uncharacterized protein	CG17211
-0.005691571	0.005772311	-0.002683038	FBgn0036180	Duba	Deubiquitinating enzyme A	CG6091
-0.005690612	-0.001100177	-0.00759152	FBgn0039663	CG2321	uncharacterized protein	CG2321
-0.00568988	0.00370322	-0.001419751	FBgn0033615	CG7741	uncharacterized protein	CG7741
-0.005688072	-9.93181E-05	0.012887926	FBgn0032783	CG10237	uncharacterized protein	CG10237
-0.005685887	0.006943318	-0.001495185	FBgn0030970	CG7326	uncharacterized protein	CG7326
-0.005685494	0.005923081	-0.020997156	FBgn0034052	CG8299	uncharacterized protein	CG8299
-0.005685165	-0.0005095	0.003179439	FBgn0265074	lncRNA:CR44185	long non-coding RNA:CR44185	CR44185
-0.005684641	0.001330659	0.004498009	FBgn0033041	Or42a	Odorant receptor 42a	CG17250
-0.005679811	-0.00122543	0.002887538	FBgn0034489	ppk6	pickpocket 6	CG11209
-0.005675607	-0.007245283	0.008407557	FBgn0043783	CG32444	uncharacterized protein	CG32444
-0.005675147	0.005698205	-0.027974325	FBgn0010358	deltaTry	deltaTrypsin	CG12351
-0.005669475	0.011223103	0.006527923	FBgn0005624	Psc	Posterior sex combs	CG3886
-0.005667694	-0.000857527	-0.008001327	FBgn0083986	CG34150	uncharacterized protein	CG34150
-0.005666437	0.004737187	-0.007928876	FBgn0037780	ohgt	ohgata	CG3925
-0.005664526	0.001817818	-0.00129218	FBgn0052707	APC4	Anaphase Promoting Complex subunit 4	CG32707
-0.00566181	0.00100067	-0.005840734	FBgn0031985	mon2	monensin sensitivity 2	CG8683
-0.00565972	-0.009274228	0.01612431	FBgn0283659	THG	tRNA-histidine guanylyltransferase	CG4103
-0.005659371	0.004863007	0.004107536	FBgn0030330	Tango10	Transport and Golgi organization 10	CG1841
-0.005659125	-0.003036079	0.013286146	FBgn0031611	FIG4	FIG4 phosphoinositide 5-phosphatase	CG17840
-0.005657287	0.004211933	0.000315847	FBgn0030514	CG9941	uncharacterized protein	CG9941
-0.005656029	-0.001594907	0.01684169	FBgn0035360	CG1246	uncharacterized protein	CG1246
-0.005656013	-0.012291854	0.005862705	FBgn0037024	tzn	tenzing norgay	CG4365
-0.005652061	-0.001535854	0.007792703	FBgn0264740	CG43998	uncharacterized protein	CG43998
-0.005652024	0.00605222	-0.006334672	FBgn0035889	mkg-p	monkey king protein	CG7163
-0.005651388	0.002640059	0.00878086	FBgn0032211	CG13138	uncharacterized protein	CG13138
-0.005650183	0.001852122	0.005623104	FBgn0264272	mwh	multiple wing hairs	CG43772
-0.005646801	0.006306365	-0.000975993	FBgn0013756	Mtor	Megator	CG8274
-0.005646626	0.003115615	0.001799946	FBgn0030286	Gapvd1	GTPase activating protein and VPS9 domains 1	CG1657
-0.005643847	-5.77612E-05	0.005609371	FBgn0035402	Usp5	Ubiquitin specific protease 5	CG12082
-0.005641589	0.001377442	0.010434841	FBgn0035985	Cpr67B	Cuticular protein 67B	CG3672
-0.005637505	-0.005350898	-0.009293602	FBgn0032051	CG13097	uncharacterized protein	CG13097
-0.005637416	0.007379629	0.001987713	FBgn0051849	CG31849	uncharacterized protein	CG31849
-0.005634071	-0.004229998	-0.016539486	FBgn0039690	Gnpnat	Glucosamine-phosphate N-acetyltransferase	CG1969
-0.005631167	0.004999476	-0.000903028	FBgn0261279	lqfR	liquid facets-Related	CG42250
-0.005630601	0.004181824	0.00697379	FBgn0035855	CG7366	uncharacterized protein	CG7366
-0.005625087	0.003929671	0.00460026	FBgn0031306	CG4577	uncharacterized protein	CG4577
-0.005624865	0.002385096	0.007446977	FBgn0027529	tapas	tapas	CG8920
-0.005618384	-0.001341103	0.003219091	FBgn0050106	CCHa1-R	CCHamide-1 receptor	CG30106
-0.00561557	-0.019388678	-0.001797424	FBgn0051054	CR31054	pseudo	CR31054
-0.005614311	-7.52604E-05	0.003101028	FBgn0039739	RpS28a	Ribosomal protein S28a	CG15527
-0.005614079	-0.008059038	-0.003295517	FBgn0031604	Elp3	Elongator complex protein 3	CG15433
-0.00561325	-0.000264017	0.0041265	FBgn0013548	l(2)dtl	lethal-(2)-denticleless	CG11295
-0.005611296	-0.006983964	0.018106458	FBgn0023479	teq	Tequila	CG4821
-0.005602465	-0.00038526	0.001222351	FBgn0017577	Mcm5	Minichromosome maintenance 5	CG4082
-0.005600672	0.006217402	0.001245312	FBgn0037435	CG18048	uncharacterized protein	CG18048
-0.005600565	0.00012786	0.00425712	FBgn0036082	CG12362	uncharacterized protein	CG12362
-0.005599689	0.00308736	0.017907572	FBgn0052544	CG32544	uncharacterized protein	CG32544
-0.005597999	0.006865924	0.005504806	FBgn0011725	twin	twin	CG31137
-0.005597722	0.010610507	-0.002739051	FBgn0259876	Cap-G	Chromosome associated protein G	CG34438
-0.005596722	0.007920706	-0.001677107	FBgn0052296	Mrtf	Myocardin-related transcription factor	CG32296
-0.005594827	-0.002488486	0.012140411	FBgn0041234	Gr59f	Gustatory receptor 59f	CG33150
-0.005589972	0.002451723	0.003430591	FBgn0032484	kek4	kekkon 4	CG9431
-0.005586899	0.001440756	0.008432685	FBgn0050462	ste24c	ste24c prenyl protease type I	CG9002
-0.005585091	-0.002745924	0.005559683	FBgn0036128	Elo68beta	Elongase 68beta	CG11801
-0.005581602	0.000422783	0.00371811	FBgn0053914	CG33914	uncharacterized protein	CG33914
-0.005580844	0.011117241	-0.021344466	FBgn0263471	scaRNA:MeU2-48	small Cajal body-specific RNA : MeU2-48	CR43586
-0.005580162	0.001067974	0.005537914	FBgn0037294	CG12590	uncharacterized protein	CG12590
-0.005576076	0.005513117	0.005116901	FBgn0259683	Ir40a	Ionotropic receptor 40a	CG42352
-0.00557554	-0.012295384	-0.002806818	FBgn0039929	CG11076	uncharacterized protein	CG11076
-0.005574814	-0.001708591	0.002476541	FBgn0085317	CG34288	uncharacterized protein	CG34288
-0.005572937	0.000750928	0.003020537	FBgn0052056	scramb1	scramblase 1	CG32056
-0.005571536	0.004572933	0.006605066	FBgn0052177	Ndfip	Nedd4 family interacting protein	CG32177
-0.005570789	-0.003430856	0.00293623	FBgn0043002	Chrac-14	Chromatin accessibility complex 14kD protein	CG13399
-0.005566366	0.004957135	-0.001075129	FBgn0030301	HP5	Heterochromatin protein 5	CG1745
-0.005564674	0.004681907	0.004392643	FBgn0036386	CG8833	uncharacterized protein	CG8833
-0.005560872	0.022807033	-0.010501579	FBgn0264464	asRNA:CR43872	antisense RNA:CR43872	CR43872
-0.005560572	-0.001275988	0.007827811	FBgn0028360	Cdc7	Cdc7 kinase	CG32742
-0.005557631	0.002263874	0.002133258	FBgn0038274	Nup93-2	Nucleoporin 93kD-2	CG7262
-0.005556763	0.006366457	0.003969718	FBgn0261610	CG42699	uncharacterized protein	CG42699
-0.005552481	0.003896633	-0.00030427	FBgn0283503	Neurl4	Neuralized E3 ubiquitin protein ligase 4	CG46284
-0.005549788	-0.001145033	-0.001839624	FBgn0039357	CG4743	uncharacterized protein	CG4743
-0.005549597	0.002228823	0.006416336	FBgn0034157	resilin	resilin	CG15920
-0.005549548	0.002850959	0.007473067	FBgn0036504	yellow-k	yellow-k	CG7463
-0.005543774	0.007088325	-0.000366614	FBgn0032751	CG17343	uncharacterized protein	CG17343
-0.005542495	-0.001610211	-0.006254896	FBgn0035517	CG1265	uncharacterized protein	CG1265
-0.005538441	-0.005186837	-0.005383449	FBgn0013531	MED20	Mediator complex subunit 20	CG18780
-0.005534648	-0.002405322	0.017006602	FBgn0052554	CG32554	uncharacterized protein	CG32554
-0.00553291	0.004031339	-0.004394116	FBgn0038223	Afti	Aftiphilin	CG8538
-0.005530964	0.005842402	0.004478911	FBgn0050161	CG30161	uncharacterized protein	CG30161
-0.005530038	-0.003867611	0.002090031	FBgn0083963	Nlg3	Neuroligin 3	CG34127
-0.005525457	-0.005947043	-0.002397012	FBgn0035044	CG3663	uncharacterized protein	CG3663
-0.005522592	0.010743536	-0.005087662	FBgn0040528	CG15864	uncharacterized protein	CG15864
-0.005519973	-0.001606321	0.00473648	FBgn0035623	mthl2	methuselah-like 2	CG17795
-0.005518916	0.000741458	0.00806661	FBgn0051617	His1:CG31617	histone H1	CG31617
-0.005518916	0.000741458	0.00806661	FBgn0053813	His1:CG33813	histone H1	CG33813
-0.005516175	0.004237165	-0.0015394	FBgn0028476	Usp1	Ubiquitin specific protease 1	CG15817
-0.005515609	0.009338712	-0.002787216	FBgn0040372	G9a	G9a	CG2995
-0.005512136	0.002087494	0.002046112	FBgn0051368	CG31368	uncharacterized protein	CG31368
-0.005511749	0.001296343	0.006748982	FBgn0039283	danr	distal antenna-related	CG13651
-0.005511523	0.000864095	0.004068165	FBgn0036531	CG6244	uncharacterized protein	CG6244
-0.005511398	0.005237361	-0.000413616	FBgn0032521	CG7110	uncharacterized protein	CG7110
-0.005508032	-0.001219865	0.000810728	FBgn0267535	asRNA:CR45875	antisense RNA:CR45875	CR45875
-0.005506229	-0.001416243	0.019239284	FBgn0052817	CG32817	uncharacterized protein	CG32817
-0.00550621	-5.17513E-05	0.00393752	FBgn0039768	CG15533	uncharacterized protein	CG15533
-0.00550449	-0.003782598	0.004991246	FBgn0034069	CG8401	uncharacterized protein	CG8401
-0.005501065	0.001551141	0.007260175	FBgn0051636	CG31636	uncharacterized protein	CG31636
-0.005499676	0.001531193	5.31195E-05	FBgn0011660	Pms2	Pms2	CG8169
-0.005499253	0.004386758	-0.004996376	FBgn0037841	CG4565	uncharacterized protein	CG4565
-0.005499017	0.000625281	-0.006251314	FBgn0033427	Smyd4-1	SET and MYND domain containing, class 4, member 1	CG1868
-0.005496553	0.000463234	0.004175243	FBgn0260741	CG3281	uncharacterized protein	CG3281
-0.005495155	0.002407079	0.012427335	FBgn0267614	asRNA:CR45952	antisense RNA:CR45952	CR45952
-0.005494925	0.006667633	0.011380009	FBgn0026874	CG13358	uncharacterized protein	CG13358
-0.005492325	-0.004288624	0.004742261	FBgn0004856	Bx42	Bx42	CG8264
[truncated: 13,657 more rows]
